# Supplementary material for: A cuproptosis-related lncRNAs signature for prognosis, chemotherapy, and immune checkpoint blockade therapy of low-grade glioma
Source: Front Mol Biosci. 2022 Aug 17;9:966843. doi: 10.3389/fmolb.2022.966843 (PMC9428515; doi:10.3389/fmolb.2022.966843)
Supplement: Supplementary file 1 [file Table2.XLSX]

## Sheet: Sheet1
Supplementary Table 2 | 17 cuproptosis-related genes
SLC31A1
PDHB
PDHA1
MTF1
LIPT2
LIPT1
LIAS
GLS
GCSH
FDX1
DLST
DLD
DLAT
DBT
CDKN2A
ATP7A
ATP7B
