# Supplementary material for: A cuproptosis-related lncRNAs signature for prognosis, chemotherapy, and immune checkpoint blockade therapy of low-grade glioma
Source: Front Mol Biosci. 2022 Aug 17;9:966843. doi: 10.3389/fmolb.2022.966843 (PMC9428515; doi:10.3389/fmolb.2022.966843)
Supplement: Supplementary file 2 [file Table14.XLSX]

## Sheet: Sheet1
Supplementary Table 14 | The regression coefficient of LASSO regression
Gene	Coef
CRNDE	0.367491
HAR1A	-0.127655
FAM181A-AS1	0.244692
