# Supplementary material for: A cuproptosis-related lncRNAs signature for prognosis, chemotherapy, and immune checkpoint blockade therapy of low-grade glioma
Source: Front Mol Biosci. 2022 Aug 17;9:966843. doi: 10.3389/fmolb.2022.966843 (PMC9428515; doi:10.3389/fmolb.2022.966843)
Supplement: Supplementary file 15 [file Table11.XLSX]

## Sheet: Sheet2
Supplementary Table 11 | Summary of ssGSEA for KEGG gene sets in TCGA cohort.
id	KEGG_OLFACTORY_TRANSDUCTION	KEGG_LEUKOCYTE_TRANSENDOTHELIAL_MIGRATION	KEGG_LEISHMANIA_INFECTION	KEGG_SYSTEMIC_LUPUS_ERYTHEMATOSUS	KEGG_CYTOSOLIC_DNA_SENSING_PATHWAY	KEGG_ASTHMA	KEGG_APOPTOSIS	KEGG_PANCREATIC_CANCER	KEGG_INTESTINAL_IMMUNE_NETWORK_FOR_IGA_PRODUCTION	KEGG_N_GLYCAN_BIOSYNTHESIS	KEGG_B_CELL_RECEPTOR_SIGNALING_PATHWAY	KEGG_GALACTOSE_METABOLISM	KEGG_SMALL_CELL_LUNG_CANCER	KEGG_VIRAL_MYOCARDITIS	KEGG_PRIMARY_IMMUNODEFICIENCY	KEGG_NUCLEOTIDE_EXCISION_REPAIR	KEGG_GLUTATHIONE_METABOLISM	KEGG_ALLOGRAFT_REJECTION	KEGG_AMINO_SUGAR_AND_NUCLEOTIDE_SUGAR_METABOLISM	KEGG_TOLL_LIKE_RECEPTOR_SIGNALING_PATHWAY	KEGG_PANTOTHENATE_AND_COA_BIOSYNTHESIS	KEGG_COMPLEMENT_AND_COAGULATION_CASCADES	KEGG_PATHWAYS_IN_CANCER	KEGG_NOTCH_SIGNALING_PATHWAY	KEGG_HEMATOPOIETIC_CELL_LINEAGE	KEGG_ACUTE_MYELOID_LEUKEMIA	KEGG_PATHOGENIC_ESCHERICHIA_COLI_INFECTION	KEGG_ANTIGEN_PROCESSING_AND_PRESENTATION	KEGG_GRAFT_VERSUS_HOST_DISEASE	KEGG_JAK_STAT_SIGNALING_PATHWAY	KEGG_GLYCOSPHINGOLIPID_BIOSYNTHESIS_GLOBO_SERIES	KEGG_AUTOIMMUNE_THYROID_DISEASE	KEGG_CYTOKINE_CYTOKINE_RECEPTOR_INTERACTION	KEGG_FC_GAMMA_R_MEDIATED_PHAGOCYTOSIS	KEGG_ONE_CARBON_POOL_BY_FOLATE	KEGG_CHRONIC_MYELOID_LEUKEMIA	KEGG_MISMATCH_REPAIR	KEGG_STARCH_AND_SUCROSE_METABOLISM	KEGG_FOCAL_ADHESION	KEGG_REGULATION_OF_ACTIN_CYTOSKELETON	KEGG_HOMOLOGOUS_RECOMBINATION	KEGG_T_CELL_RECEPTOR_SIGNALING_PATHWAY	KEGG_LYSOSOME	KEGG_NOD_LIKE_RECEPTOR_SIGNALING_PATHWAY	KEGG_CELL_ADHESION_MOLECULES_CAMS	KEGG_OTHER_GLYCAN_DEGRADATION	KEGG_PYRIMIDINE_METABOLISM	KEGG_CHEMOKINE_SIGNALING_PATHWAY	KEGG_TYPE_I_DIABETES_MELLITUS
TCGA-TM-A7C5-01A-11R-A32Q-07	0.0120978	-0.370437	-0.504203	-0.433985	-0.0162957	-0.480625	-0.152529	-0.238871	-0.369048	-0.0444792	-0.427452	-0.372735	-0.126764	-0.29265	-0.117164	0.247164	-0.341061	-0.381124	-0.134425	-0.274169	-0.503913	-0.358083	-0.125155	-0.0393814	-0.359608	-0.183079	-0.145455	-0.162336	-0.215807	-0.232534	-0.566232	-0.295031	-0.247151	-0.380765	0.0202647	-0.0245284	0.280618	-0.310151	-0.265678	-0.269435	0.248704	-0.159683	-0.283996	-0.28935	-0.358525	-0.236993	0.281974	-0.244191	-0.353783
TCGA-DH-A7US-01A-11R-A33Z-07	0.156973	-0.425078	-0.358295	-0.355283	-0.143916	-0.156313	-0.355697	-0.383547	-0.112519	-0.0504315	-0.434265	-0.359548	-0.327579	-0.378992	-0.444161	-0.176276	-0.292805	-0.241818	-0.26585	-0.313438	-0.570624	-0.301044	-0.255956	0.0738001	-0.296299	-0.43918	-0.547519	-0.152307	-0.391063	-0.303017	-0.319232	-0.21221	-0.278871	-0.450308	0.195289	-0.386199	-0.380575	-0.315834	-0.379549	-0.392031	-0.0764898	-0.435389	0.0887104	-0.264109	-0.319799	0.339395	-0.0209629	-0.402167	-0.308517
TCGA-DU-5870-02A-12R-A36H-07	0.0540725	-0.456885	-0.529606	-0.352573	-0.131445	-0.341834	-0.257081	-0.350402	-0.4551	-0.203977	-0.518438	-0.0431167	-0.201009	-0.177381	-0.260659	0.258425	-0.175099	-0.34988	-0.0218504	-0.349988	-0.183432	-0.344233	-0.274604	-0.416708	-0.321477	-0.443001	-0.312254	-0.212996	-0.302565	-0.30104	-0.276044	-0.311315	-0.265768	-0.454408	0.0256137	-0.303651	0.0236787	-0.233978	-0.353109	-0.347887	0.357432	-0.41496	-0.219759	-0.501909	-0.399455	0.218568	0.188931	-0.361487	-0.333671
TCGA-HT-A5R7-01A-11R-A28M-07	0.334395	-0.239322	-0.144608	-0.264421	-0.112642	-0.216541	-0.166212	-0.115167	-0.103233	-0.32531	-0.0865022	-0.165225	-0.244383	-0.110151	-0.350942	-0.504055	-0.000820417	-0.0853304	-0.154205	0.0442494	0.142806	0.036992	-0.10396	-0.420019	-0.278482	-0.102351	-0.0588785	-0.138145	0.0182505	0.00656274	-0.115082	0.139952	-0.187649	0.00114104	-0.445159	-0.260443	-0.575498	0.0804175	-0.142605	-0.0233548	-0.550728	0.00176726	-0.197238	-0.126716	-0.0901825	-0.65627	-0.286623	-0.0581332	0.227666
TCGA-HT-7881-01A-11R-2403-07	0.348223	-0.282922	-0.458045	-0.50352	-0.197542	-0.595649	-0.303705	-0.281616	-0.529948	-0.304734	-0.350341	-0.21636	-0.430818	-0.48679	-0.550335	-0.540503	-0.205018	-0.60936	-0.331452	-0.209481	-0.247578	-0.330071	-0.2814	-0.486526	-0.25251	-0.392168	-0.27137	-0.438251	-0.608623	-0.277591	-0.440084	-0.412544	-0.291698	-0.124397	-0.569374	-0.481147	-0.642973	-0.0570385	-0.263905	-0.106974	-0.667712	-0.203731	-0.132897	-0.12771	-0.23766	-0.531978	-0.443653	-0.134264	-0.506682
TCGA-P5-A72Z-01A-11R-A32Q-07	-0.066035	-0.429116	-0.52903	-0.50848	-0.0955842	-0.469454	-0.304833	-0.28693	-0.469594	-0.044604	-0.479077	-0.296704	-0.124653	-0.105627	-0.322245	-0.108066	-0.271914	-0.440332	-0.154325	-0.24446	-0.284543	-0.393848	-0.213023	0.183515	-0.403236	-0.0341878	-0.449711	-0.327999	-0.40372	-0.289689	-0.250311	-0.451053	-0.38747	-0.421537	0.247169	-0.110793	0.0996532	-0.119822	-0.189613	-0.330477	0.334857	-0.319988	-0.119471	-0.303002	-0.355879	0.251237	0.101886	-0.34827	-0.439835
TCGA-S9-A6WP-01A-12R-A34F-07	0.0592662	0.0610645	0.000771358	0.170868	0.0183954	0.308888	-0.204932	-0.192489	0.400079	0.139678	-0.0739309	-0.0966526	-0.179794	0.292754	0.183122	-0.197231	-0.00631268	0.548952	-0.0595758	-0.0562769	-0.305252	-0.102302	-0.13009	0.0417981	0.13985	-0.160072	-0.0559584	0.350126	0.540329	-0.00779132	-0.124504	0.375233	0.0214642	0.100664	0.0472163	-0.12068	-0.185206	-0.324839	-0.131257	-0.12169	0.0873499	-0.0761372	0.20339	-0.120514	0.174294	0.456796	0.157408	-0.132857	0.425041
TCGA-P5-A781-01A-11R-A32Q-07	0.171559	-0.366217	-0.504443	-0.451061	-0.191155	-0.349479	-0.22332	-0.384346	-0.401638	-0.252064	-0.417243	-0.620279	-0.358098	-0.343196	-0.357232	-0.232328	-0.20994	-0.337165	-0.181705	-0.378777	-0.579448	-0.392907	-0.239493	-0.345161	-0.342123	-0.445263	-0.273618	-0.0580358	-0.462089	-0.275631	-0.313309	-0.24316	-0.223356	-0.367568	-0.121015	-0.368172	-0.466033	-0.336394	-0.373775	-0.354323	-0.391333	-0.372039	-0.254909	-0.266174	-0.234747	-0.313469	-0.214854	-0.36155	-0.323017
TCGA-DB-A4XA-01A-11R-A26U-07	0.195305	-0.0411291	-0.00335389	0.161964	-0.0901363	0.414324	-0.133779	-0.277648	0.448015	0.0777609	0.0042512	-0.0621328	-0.195971	0.213584	0.211403	-0.344766	0.0115087	0.466808	0.140267	-0.101529	0.00450063	0.0665422	-0.104657	0.0849345	0.227359	0.0480415	-0.053995	0.278866	0.356747	-0.169504	0.252103	0.253993	0.0759065	-0.0713394	-0.0320245	-0.157006	-0.541956	-0.25569	-0.122707	-0.187604	-0.45362	-0.0320267	0.421767	-0.180202	0.310342	0.396771	0.122445	-0.0534215	0.455306
TCGA-HT-A5R9-01A-11R-A28M-07	-0.0292647	-0.207845	-0.520257	-0.305549	-0.30701	-0.436394	-0.261369	-0.0538848	-0.425236	-0.177683	-0.314445	-0.449749	-0.012598	-0.257546	-0.0921824	0.233834	-0.341718	-0.464156	-0.334293	-0.334274	-0.297775	-0.250937	-0.129453	-0.124208	-0.260959	-0.108772	-0.199211	-0.444309	-0.358976	-0.211487	-0.349909	-0.369183	-0.202895	-0.289717	0.0498776	0.0158919	0.354917	-0.417592	-0.0559173	-0.188366	0.458947	-0.0883875	-0.46483	-0.416084	-0.353017	-0.541252	0.27597	-0.185984	-0.400764
TCGA-DU-7309-01A-11R-2090-07	0.306361	0.227286	0.0383133	-0.104808	-0.142935	-0.299635	-0.0303844	0.124785	-0.268953	-0.314395	0.11677	0.158066	0.00454549	0.161477	-0.391593	-0.444448	-0.138616	-0.330127	-0.0990629	0.167878	0.164947	0.0413579	0.135556	-0.116436	0.140703	0.132374	0.362629	-0.279339	-0.338299	0.113923	0.307851	-0.149497	0.0515106	0.32138	-0.435675	-0.0483068	-0.459467	-0.0201764	0.240164	0.301453	-0.602335	0.111846	-0.241871	0.122567	0.171585	-0.475872	-0.377501	0.305732	-0.0686395
TCGA-DH-A66F-01A-11R-A29R-07	-0.054392	-0.463971	-0.541164	-0.457305	-0.297921	-0.440727	-0.133202	-0.290854	-0.456699	-0.180525	-0.41662	-0.197289	-0.27773	-0.477223	-0.443011	0.0147735	-0.301113	-0.445251	0.0705309	-0.356122	-0.398344	-0.240349	-0.235486	-0.255118	-0.344361	-0.344304	-0.504761	-0.255837	-0.487451	-0.268609	-0.230121	-0.427845	-0.182581	-0.488614	0.0415318	-0.236493	-0.360407	-0.20492	-0.369842	-0.421361	-0.337997	-0.332457	0.0518591	-0.314041	-0.365481	0.194065	-0.0131257	-0.370373	-0.397456
TCGA-DU-6397-02A-12R-A36H-07	0.0479775	-0.165476	-0.3415	-0.076607	-0.072879	0.122878	-0.0970615	-0.0534094	0.0565686	0.0279644	-0.297778	-0.158322	0.12061	0.135095	0.270576	0.080604	0.088485	0.279135	-0.0339882	-0.151309	0.0639553	-0.272	-0.0334791	0.0779259	0.0281452	-0.122679	-0.341001	0.16717	0.365298	-0.151888	0.33355	0.235897	-0.0177202	-0.400501	0.126346	-0.0105965	0.103447	0.0463836	0.0657958	-0.13582	0.323816	-0.123359	0.0334299	-0.292087	-0.0949238	0.425212	0.243505	-0.225431	0.134313
TCGA-HT-8015-01B-11R-A28M-07	0.368304	0.292545	0.304861	0.357731	-0.0560418	0.340977	0.147094	-0.00516026	0.352233	-0.188291	0.30263	0.0909706	-0.0600704	0.240508	0.308436	-0.527582	0.00762304	0.431578	0.0936326	0.294218	0.36462	0.42064	0.0733179	-0.451647	0.399075	-0.0956441	0.359196	0.193201	0.462854	0.212725	0.44618	0.463426	0.350447	0.298829	-0.502942	-0.158264	-0.555054	0.116214	0.199153	0.349812	-0.533992	0.209115	0.231967	0.31536	0.410065	-0.215997	-0.366786	0.309423	0.478987
TCGA-HT-8010-01A-11R-2403-07	0.295487	-0.018862	-0.112311	-0.299988	-0.32732	-0.127196	-0.0465524	-0.3379	-0.182185	-0.555079	-0.056165	-0.167643	-0.242108	-0.322074	-0.152601	-0.502021	-0.151208	-0.134213	-0.224977	-0.0624148	-0.336626	-0.00186454	-0.127386	-0.270587	-0.00879899	-0.309368	-0.316609	-0.150482	-0.132569	-0.102507	0.108571	-0.037862	0.00712302	-0.0106295	-0.357633	-0.319393	-0.60178	0.10279	0.032733	-0.00544724	-0.565417	-0.0556442	-0.216257	0.0307135	0.10838	-0.432969	-0.351497	0.0295661	0.0429024
TCGA-QH-A65X-01A-11R-A32Q-07	-0.00438977	-0.297183	-0.317403	0.174785	0.0579925	0.0213548	-0.138506	-0.321751	0.163947	-0.0883752	-0.285194	0.0460931	-0.17489	0.130701	0.354293	0.144459	0.0985607	0.26641	0.0537591	-0.213191	-0.072075	0.151355	-0.252868	-0.0412814	0.149636	-0.250774	-0.362299	0.136992	0.415565	-0.294652	0.104441	0.179938	0.0986034	-0.427735	0.192309	-0.263651	-0.00580177	-0.251141	-0.226728	-0.353172	0.20284	-0.29024	0.0254512	-0.240548	-0.122694	0.37305	0.205896	-0.2106	0.266611
TCGA-HT-8019-01A-21R-2404-07	0.355301	-0.16755	-0.452482	-0.447879	-0.290736	-0.486458	-0.325836	-0.3645	-0.39014	-0.395113	-0.279132	-0.105797	-0.344413	-0.458671	-0.394214	-0.538447	-0.0561792	-0.601079	-0.122396	-0.255715	0.128589	-0.174272	-0.221209	-0.541052	-0.355861	-0.250429	-0.196333	-0.463273	-0.567704	-0.249723	0.0779071	-0.352937	-0.261504	-0.131464	-0.551519	-0.511705	-0.597242	-0.0266593	-0.105976	-0.0498138	-0.656432	-0.144188	-0.176568	-0.307021	-0.227391	-0.473091	-0.415648	-0.070254	-0.350683
TCGA-P5-A5F0-01A-11R-A28M-07	0.156815	-0.37456	-0.572851	-0.598274	-0.419068	-0.618723	-0.324905	-0.269136	-0.563154	-0.419161	-0.411729	-0.10719	-0.272775	-0.355607	-0.533769	-0.43853	-0.356632	-0.631028	-0.423296	-0.321328	-0.416549	-0.413693	-0.229253	-0.206522	-0.459174	-0.17174	-0.283534	-0.415792	-0.548343	-0.275756	-0.484964	-0.450695	-0.371262	-0.190745	-0.440136	-0.195894	-0.429847	-0.209301	-0.162	-0.181677	-0.37135	-0.219735	-0.301162	-0.374303	-0.321834	-0.43664	-0.330442	-0.187961	-0.394078
TCGA-TQ-A7RV-01A-21R-A34F-07	0.141973	-0.234508	-0.399346	-0.515874	-0.270148	-0.495063	-0.30898	-0.0385918	-0.575106	-0.175283	-0.312899	-0.119	-0.141481	-0.42065	-0.567046	-0.195638	-0.00248136	-0.665812	-0.146968	-0.29175	-0.174213	-0.306849	-0.0849933	0.0718991	-0.412089	-0.0562512	-0.204512	-0.441319	-0.688911	-0.262889	-0.225301	-0.564377	-0.393036	-0.105599	0.188859	0.0914539	-0.619207	0.0771279	-0.219397	-0.166282	-0.302549	-0.276192	-0.275217	-0.160589	-0.417171	-0.226649	-0.0480191	-0.275169	-0.607353
TCGA-WY-A85E-01A-11R-A36H-07	0.080328	-0.399732	-0.447755	-0.460407	-0.275904	-0.419164	-0.343807	-0.0416053	-0.518207	-0.437401	-0.249041	-0.479649	-0.102625	-0.431319	-0.4484	0.099538	-0.317631	-0.447214	-0.31557	-0.362859	-0.426176	-0.259958	-0.182568	-0.187626	-0.541368	-0.174277	-0.0755319	-0.379131	-0.415404	-0.299713	-0.563572	-0.396669	-0.375462	-0.309834	0.164142	-0.119512	-0.0174475	-0.21572	-0.268105	-0.247437	0.082618	-0.211698	-0.560576	-0.202094	-0.478152	-0.69047	0.0409778	-0.254487	-0.377139
TCGA-FG-A710-01A-12R-A33Z-07	0.0197167	0.0237525	0.450948	0.478172	0.21774	0.605893	0.164928	-0.0300615	0.557765	0.080678	0.211959	0.11989	-0.197778	0.4045	0.411425	-0.169572	0.225116	0.679245	0.178873	0.349361	-0.280911	0.430346	-0.014189	0.109912	0.36629	0.0602318	0.0654156	0.397717	0.609683	0.177061	0.321441	0.54728	0.399439	0.145112	-0.137183	-0.0766907	-0.0318079	-0.0492756	-0.099876	-0.00134108	-0.182213	0.104731	0.27383	0.271466	0.355462	0.29394	0.0195118	0.238867	0.615555
TCGA-HT-7467-01A-11R-2027-07	0.333411	-0.0219194	-0.402211	-0.468275	-0.226028	-0.441814	-0.210798	-0.190597	-0.391377	-0.222258	-0.22244	-0.253295	-0.0313004	-0.112212	-0.360712	-0.623133	-0.339485	-0.26049	-0.410282	-0.209129	0.130873	-0.139555	-0.0307929	-0.319999	-0.0974257	-0.292933	-0.00405583	-0.239556	-0.249645	-0.0471041	-0.415896	-0.081241	-0.214909	0.000185686	-0.450577	-0.283466	-0.443691	-0.0498994	0.0258064	0.0288556	-0.472764	-0.127434	-0.0871994	-0.373835	0.0647931	-0.31625	-0.39432	-0.0861568	-0.277654
TCGA-HT-7605-01A-11R-2090-07	0.309955	-0.180564	-0.38212	-0.437541	-0.193344	-0.437601	-0.126265	-0.304136	-0.42986	-0.271518	-0.194275	-0.194842	-0.3406	-0.348956	-0.455977	-0.393921	-0.286681	-0.392169	-0.0442575	-0.141038	-0.157746	-0.280501	-0.152277	-0.517583	-0.187179	-0.303637	-0.114282	-0.164697	-0.326955	-0.2362	-0.0261853	-0.276966	-0.138034	-0.0917744	-0.512519	-0.42239	-0.528096	-0.138853	-0.179879	-0.0511413	-0.535253	-0.121064	0.0319482	-0.0981879	-0.0266493	-0.396057	-0.410773	-0.0222374	-0.140997
TCGA-FG-6689-01A-11R-1896-07	0.278627	0.20892	0.361641	0.355013	-0.0734263	0.356953	0.168894	-0.0201895	0.289285	-0.222699	0.389427	0.0528757	-0.288248	0.10627	0.0368181	-0.34742	0.0404012	0.274829	-0.129477	0.199417	-0.00394241	0.297983	0.0705754	-0.100212	0.248882	0.13999	0.0530766	-0.0244686	0.224173	0.165562	0.290239	0.237522	0.108014	0.423232	-0.120653	-0.137028	-0.483597	0.240567	0.0652767	0.319199	-0.519233	0.202391	-0.108315	0.237683	0.272011	-0.264657	-0.352991	0.221486	0.316219
TCGA-HT-8107-01A-13R-2404-07	0.340033	-0.0478683	-0.300434	-0.436504	-0.0907719	-0.415622	-0.0389099	-0.266347	-0.348838	-0.40767	-0.123254	-0.179367	-0.156541	-0.335409	-0.386835	-0.629253	-0.270718	-0.543412	-0.256431	0.0848004	0.213842	-0.055757	-0.0807572	-0.520841	-0.0774611	-0.124256	-0.0953875	-0.285422	-0.420582	0.0033587	-0.0040868	-0.206495	-0.107938	-0.00745496	-0.580418	-0.354125	-0.661451	0.0566324	0.00138408	0.043505	-0.639415	-0.0124434	-0.101369	-0.110621	-0.0674682	-0.50421	-0.460055	0.00796507	-0.232418
TCGA-HT-7880-01A-11R-2403-07	0.354775	0.0206665	-0.310382	-0.386956	-0.341477	-0.389136	-0.17573	-0.285722	-0.20259	-0.398687	-0.18044	-0.0910575	-0.327683	-0.341427	-0.155093	-0.649973	-0.0659158	-0.357723	-0.294106	-0.140918	0.322903	-0.15178	-0.100814	-0.338749	0.00535319	-0.25646	-0.0928007	-0.329998	-0.262842	-0.0699002	-0.170741	-0.0915889	-0.0670767	0.097157	-0.526871	-0.407215	-0.660458	0.116246	-0.0278081	0.089357	-0.68392	-0.0130848	-0.183914	-0.199581	0.049748	-0.551937	-0.424081	0.0244391	-0.179409
TCGA-TQ-A7RG-01A-11R-A33Z-07	0.0116178	-0.352274	-0.328614	-0.367547	0.00162286	-0.318661	-0.0541522	-0.278543	-0.397004	-0.256066	-0.126545	-0.192434	-0.0678254	-0.349839	-0.0942898	-0.196236	-0.355858	-0.362863	-0.268591	-0.0977154	-0.444429	-0.200395	-0.108542	-0.0818456	-0.111041	-0.216033	-0.304035	-0.193392	-0.460477	-0.0690255	-0.347314	-0.392808	-0.105743	-0.218212	-0.0055761	-0.114319	-0.474793	-0.156007	-0.216225	-0.251015	-0.356141	0.00947164	0.0712091	-0.0333294	-0.284385	0.262011	-0.249656	-0.150119	-0.354266
TCGA-HT-7692-01A-12R-2256-07	0.177493	-0.396907	-0.412863	-0.344347	-0.179939	-0.147496	-0.324599	-0.336407	-0.419195	-0.540589	-0.369868	-0.529967	-0.357477	-0.348333	-0.296213	-0.135073	-0.0985183	-0.441514	-0.48293	-0.326839	-0.404249	-0.384809	-0.289816	-0.331106	-0.312908	-0.339668	-0.476416	-0.357437	-0.420792	-0.236174	-0.369442	-0.353349	-0.288444	-0.369776	-0.13554	-0.315213	-0.219488	-0.331299	-0.3356	-0.386274	0.139142	-0.35589	-0.424607	-0.339196	-0.458174	-0.504287	-0.0470173	-0.322038	-0.528895
TCGA-HT-8558-01A-21R-2404-07	0.362546	-0.0831768	-0.448432	-0.444999	-0.228748	-0.518592	-0.211238	-0.23501	-0.409724	-0.188484	-0.133004	-0.257969	-0.273657	-0.427621	-0.431508	-0.506412	-0.208538	-0.659139	-0.207151	-0.149924	0.1961	-0.213405	-0.19026	-0.526255	-0.263048	-0.19803	-0.0655579	-0.389686	-0.603033	-0.218919	-0.12401	-0.322495	-0.321399	-0.0110616	-0.553735	-0.391697	-0.483368	-0.232042	-0.136558	0.00095753	-0.647054	-0.0540322	-0.124918	-0.225827	-0.150659	-0.38372	-0.444032	-0.053047	-0.447358
TCGA-TM-A7CF-01A-11R-A32Q-07	0.242998	-0.181513	-0.41092	-0.470497	-0.387683	-0.545785	-0.42	-0.337343	-0.478722	-0.443648	-0.256211	-0.270469	-0.371145	-0.464259	-0.422171	-0.385204	-0.127701	-0.580678	-0.219883	-0.315055	-0.414275	-0.433297	-0.177194	0.109241	-0.432328	-0.0175557	-0.350219	-0.392324	-0.590881	-0.307808	-0.258564	-0.477075	-0.395351	-0.171287	-0.425599	-0.152646	-0.555035	-0.0284271	-0.189235	-0.0889132	-0.404607	-0.134424	-0.420905	-0.266099	-0.3395	-0.512934	-0.396767	-0.127119	-0.453288
TCGA-E1-A7Z3-01A-11R-A34R-07	0.317311	0.308881	0.160754	0.233972	-0.255322	0.237152	0.0897512	-0.151807	0.242906	-0.10426	0.0625009	0.263107	-0.0499082	0.194572	-0.185797	-0.665332	0.364863	0.271813	0.0373906	0.0244367	0.500554	0.289417	0.0165089	-0.215487	0.349188	-0.0303099	0.428424	-0.0605026	0.232373	0.0850167	0.101655	0.280936	0.200683	0.328046	-0.610022	-0.320762	-0.734806	0.212156	0.362519	0.345861	-0.691068	0.00194428	0.142	-0.140076	0.359771	-0.288977	-0.370822	0.25833	0.40203
TCGA-CS-5393-01A-01R-1470-07	0.178947	0.31714	0.302195	0.0121451	-0.170669	0.17677	0.219699	0.304653	0.053921	-0.0850074	0.375973	0.00492309	0.0802143	0.0885744	-0.00621547	-0.209361	0.108583	-0.132839	-0.425168	0.117219	-0.0878003	0.0577527	0.173818	0.230167	0.119969	0.374176	0.214549	-0.136036	-0.0714248	0.083628	0.0145889	-0.100238	-0.0331218	0.376907	0.213343	0.423313	-0.409377	0.182148	0.124019	0.333571	-0.415928	0.195513	-0.309286	0.222961	0.30444	-0.447354	-0.0386636	0.280473	-0.242014
TCGA-DU-A7T6-01A-11R-A33Z-07	0.167053	-0.19505	-0.406948	-0.273811	-0.159091	-0.236642	-0.171965	-0.144193	-0.252214	0.276744	-0.342576	-0.0509367	0.102569	0.0390208	0.0628144	0.243468	0.158091	-0.23822	0.0240006	-0.214232	-0.33634	-0.177342	-0.0484592	-0.0545569	-0.0669269	-0.0910746	-0.0582409	-0.289915	-0.275569	-0.165665	0.0174537	-0.161208	-0.126038	-0.235406	-0.0672848	0.0232197	0.527326	-0.150858	0.0758413	-0.0684794	0.568379	-0.182276	-0.00385149	-0.326574	-0.0692944	0.0515096	0.361645	-0.119432	-0.275114
TCGA-HT-7608-01A-11R-2090-07	0.161865	-0.175413	0.162683	0.0245116	0.151215	0.177718	0.153545	-0.139629	0.217239	-0.240857	-0.0281875	0.0172765	-0.00605173	-0.118778	-0.139563	-0.0570644	-0.0768238	0.124395	0.0430843	0.125766	0.0226302	0.132414	0.0358012	-0.219529	0.12465	-0.0995883	-0.315559	-0.00475027	0.0902502	-0.0155066	0.441989	0.109195	0.173439	-0.204836	-0.191987	-0.162534	-0.268037	0.130085	-0.0129004	-0.139839	-0.167452	-0.186544	0.322134	0.0433021	0.239562	0.354893	-0.116121	-0.0434889	0.187633
TCGA-S9-A7J2-01A-11R-A34F-07	-0.00877571	-0.398817	-0.445049	-0.539182	-0.0704212	-0.485741	-0.156057	-0.2492	-0.526298	-0.177694	-0.43986	-0.129636	0.0234877	-0.432521	-0.498016	-0.422537	-0.37089	-0.57667	-0.143971	-0.264407	-0.464731	-0.430045	-0.0581577	0.184314	-0.319064	-0.0723088	-0.370129	-0.293618	-0.50259	-0.241659	-0.0161875	-0.491529	-0.249899	-0.447261	0.040302	0.0271455	-0.514429	-0.182633	-0.204047	-0.305431	-0.251109	-0.31849	-0.0270895	-0.182209	-0.461894	0.200797	0.000643353	-0.271139	-0.45131
TCGA-TM-A7CA-01A-21R-A33Z-07	0.136644	-0.138448	-0.323747	-0.444316	-0.309743	-0.421407	-0.317865	0.0508955	-0.4453	-0.404321	-0.00158526	-0.535019	-0.130729	-0.368391	-0.488907	-0.197865	-0.341195	-0.57144	-0.393935	-0.238494	-0.443616	-0.404151	-0.0739824	-0.011315	-0.420817	0.106876	-0.105231	-0.427601	-0.589603	-0.247109	-0.485896	-0.503201	-0.451334	-0.0443424	0.0191167	0.180405	-0.367143	-0.252894	-0.239419	-0.0898211	-0.0541913	-0.0159682	-0.450185	-0.0415537	-0.341234	-0.662294	-0.271307	-0.20434	-0.554239
TCGA-QH-A65Z-01A-11R-A29R-07	-0.042709	-0.453901	-0.526137	-0.547465	-0.3366	-0.486046	-0.300182	-0.397684	-0.48943	-0.144703	-0.397434	-0.35561	-0.405844	-0.401528	-0.391734	-0.251454	-0.151557	-0.500619	-0.0286679	-0.381899	-0.3215	-0.428913	-0.258256	-0.0787696	-0.380561	-0.260891	-0.432173	-0.303769	-0.433476	-0.347464	-0.347808	-0.474214	-0.242795	-0.418659	-0.000307209	-0.230287	-0.553466	-0.233987	-0.387107	-0.388447	-0.353601	-0.35079	-0.172254	-0.346997	-0.32483	-0.212351	-0.0827573	-0.354476	-0.291427
TCGA-R8-A6MO-01A-11R-A33Z-07	-0.034722	-0.259023	-0.419388	-0.38826	-0.175281	-0.440364	-0.252013	-0.284453	-0.328073	-0.420911	-0.363375	-0.283882	-0.279129	-0.199507	-0.21605	-0.303219	-0.300686	-0.367184	-0.367478	-0.333919	-0.292461	-0.269886	-0.224616	-0.119267	-0.178864	-0.33674	-0.426372	-0.224945	-0.342724	-0.138563	-0.432859	-0.240143	-0.157475	-0.286849	-0.41161	-0.257981	-0.502399	-0.170154	-0.275233	-0.321092	-0.422134	-0.305945	-0.0649666	-0.316382	-0.288887	0.0334942	-0.318083	-0.339726	-0.432454
TCGA-FG-8187-01A-11R-2256-07	0.247297	-0.205475	-0.109257	-0.270138	0.0690623	-0.243435	-0.21704	-0.420658	-0.323075	-0.271159	-0.239957	-0.372033	-0.24466	-0.388957	-0.0879106	-0.100802	-0.31908	-0.332773	-0.402776	-0.0483329	-0.322929	-0.230684	-0.174245	-0.23736	-0.0150767	-0.402377	-0.379422	-0.10145	-0.335055	-0.0858331	-0.412322	-0.193827	-0.0496348	-0.232892	-0.306057	-0.363301	-0.406553	-0.226663	-0.290192	-0.222586	-0.479908	-0.220859	-0.1524	0.0130175	-0.245447	-0.248676	-0.358	-0.20557	-0.29706
TCGA-FG-7638-01B-12R-2090-07	0.232619	-0.152135	-0.414848	-0.419427	-0.205311	-0.208303	-0.0971265	-0.0385915	-0.254496	0.00682894	-0.115311	-0.265074	-0.0151405	-0.0184481	0.0210919	-0.380245	0.0359039	-0.0753555	0.0143515	-0.22183	-0.183645	-0.175354	0.118473	-0.212563	-0.0473773	-0.208081	-0.106801	0.0627313	0.0627922	-0.204946	-0.0139025	-0.0549618	-0.0994237	-0.0659213	0.0637228	-0.0502749	-0.566041	-0.212303	-0.00762633	0.0456486	-0.391378	-0.102741	0.138426	-0.233819	0.150876	-0.129136	-0.00510275	-0.1141	0.0156023
TCGA-DH-5141-01A-01R-1470-07	0.105221	-0.26324	-0.206506	-0.0524875	-0.170753	0.0791727	0.0182657	-0.0847524	0.188491	0.233887	-0.145444	0.126803	-0.087771	0.0321987	-0.288844	-0.192505	0.130468	0.332216	0.231974	-0.0825202	-0.0684147	0.126411	-0.0192405	-0.0708471	0.0359275	-0.134031	-0.225273	0.194753	0.426087	-0.208602	0.231229	0.134544	0.150729	-0.368962	0.0810581	-0.121346	-0.372664	-0.246589	-0.136346	-0.210709	-0.485602	-0.233055	0.352429	-0.154795	0.0127471	0.209489	-0.00947958	-0.109878	0.28981
TCGA-HW-A5KJ-01A-12R-A27Q-07	0.0391338	-0.331037	-0.561018	-0.423995	-0.246132	-0.472445	-0.30172	-0.295789	-0.355458	-0.447158	-0.436424	-0.274705	-0.264873	-0.206939	-0.046288	0.0291587	0.0294665	-0.170419	-0.318164	-0.343558	-0.308209	-0.217371	-0.284911	-0.199	-0.119083	-0.243184	-0.371971	-0.206926	-0.151514	-0.152555	-0.358509	-0.0789651	-0.0143738	-0.431284	-0.135319	-0.241142	0.0222724	-0.0354044	-0.286047	-0.320244	0.0729386	-0.232606	-0.434556	-0.316407	-0.290371	-0.342818	0.119556	-0.268286	-0.110915
TCGA-QH-A6XA-01A-12R-A32Q-07	0.0629392	0.0642756	-0.14595	-0.403066	0.07281	-0.503543	-0.16391	0.0143748	-0.472199	-0.316542	0.0617136	-0.191699	-0.22288	-0.48279	-0.237955	0.00424199	0.114988	-0.620828	-0.413402	-0.188102	0.0491579	-0.148986	0.0165339	-0.0252494	-0.1546	-0.182822	0.164376	-0.295613	-0.561683	-0.221195	-0.405116	-0.472819	-0.191348	0.178971	0.0679131	-0.046331	-0.359008	-0.197496	-0.272781	0.0176964	-0.18116	-0.185233	-0.362299	0.153434	-0.337957	-0.547757	-0.123116	-0.0924233	-0.45016
TCGA-DB-A64P-01A-11R-A29R-07	0.0158311	-0.16635	-0.317885	-0.230015	-0.106107	-0.341521	-0.049668	0.0928382	-0.280497	0.156227	-0.0565883	0.127541	0.110466	-0.151326	-0.266742	0.319379	0.10399	-0.338022	0.0630123	-0.0251134	-0.104922	-0.0315189	0.0802722	-0.059637	0.00120577	0.0297664	0.0136109	0.182143	-0.311022	-0.129214	-0.0585054	-0.227826	-0.0423941	-0.0791581	0.317046	0.0127896	0.464561	-0.103338	-0.0470639	-0.138436	0.374254	-0.127219	0.350413	0.0650599	-0.180044	0.122093	0.220372	-0.159014	-0.217887
TCGA-CS-6670-01A-11R-1896-07	0.210007	-0.186853	-0.43959	-0.584368	-0.0902502	-0.582769	0.0587493	-0.0112522	-0.430962	-0.219762	-0.200008	-0.200575	-0.0795855	-0.276853	-0.366958	-0.368376	-0.248179	-0.634572	-0.143432	-0.0651828	-0.510503	-0.353915	0.0539657	0.0765921	-0.330399	0.0958743	-0.14592	-0.385096	-0.497693	0.0387376	-0.354024	-0.467393	-0.128133	-0.232548	-0.124164	0.0711666	-0.283969	-0.139559	-0.0353788	-0.0968397	-0.344523	-0.151677	-0.349222	-0.0743946	-0.233131	-0.357697	-0.147267	-0.0419193	-0.493779
TCGA-DU-6408-01A-11R-1708-07	-0.0338463	-0.0629416	0.358856	0.0447223	0.21771	0.169223	-0.0862346	0.192522	0.00222258	0.118655	0.167795	0.347423	-0.0738018	0.083412	0.163452	0.0176017	-0.220812	0.0211106	-0.0234982	0.232376	0.0658284	0.120495	0.118515	0.222994	-0.350254	0.25006	0.244775	0.292334	0.178823	-0.0741707	0.0905662	-0.00556555	0.0152093	0.282294	0.193215	0.223763	0.0450208	-0.0187627	-0.0744213	0.0715621	-0.00792771	0.075829	-0.0708697	0.195404	-0.0564019	0.100815	0.228163	0.254363	0.224833
TCGA-FG-A711-01A-21R-A33Z-07	0.191627	-0.236003	-0.35044	-0.470485	-0.146076	-0.414262	-0.175898	-0.185963	-0.503906	-0.243524	-0.216644	0.0722912	-0.414306	-0.449125	-0.370608	-0.178473	0.323889	-0.526898	-0.261155	-0.156304	-0.0367363	-0.238172	-0.257203	-0.306132	-0.331786	-0.2995	-0.0925934	-0.369837	-0.508193	-0.274812	-0.528142	-0.245382	-0.369257	-0.107384	-0.108248	-0.307507	-0.334196	0.181055	-0.356473	-0.211089	-0.0329775	-0.15098	-0.347879	-0.215382	-0.337314	-0.484967	-0.0300322	-0.320984	-0.408616
TCGA-DU-A76K-01A-11R-A33Z-07	0.283036	-0.162129	-0.481787	-0.435835	-0.117427	-0.539002	-0.30907	-0.389205	-0.379509	-0.252103	-0.379714	-0.0558819	-0.295802	-0.446994	-0.288773	-0.0952902	0.331983	-0.541265	-0.0450439	-0.227346	0.383627	-0.143248	-0.176471	-0.195402	-0.295039	-0.416246	-0.357978	-0.241926	-0.504577	-0.158008	0.00717493	-0.183062	-0.117258	-0.30945	-0.136392	-0.447548	0.0526857	0.330507	-0.120875	-0.136583	-0.0785786	-0.317993	-0.0700182	-0.312593	-0.150378	-0.44042	-0.100407	-0.202092	-0.360511
TCGA-S9-A7IQ-01A-21R-A34F-07	0.366465	-0.344146	-0.474463	-0.48833	-0.334871	-0.625469	-0.322735	-0.349847	-0.475272	-0.424461	-0.332527	-0.13419	-0.319383	-0.442831	-0.506698	-0.566581	-0.108672	-0.633311	-0.0499032	-0.228073	0.0416275	-0.280154	-0.187224	-0.492321	-0.360287	-0.227409	-0.191224	-0.467208	-0.602711	-0.238194	0.0452104	-0.480566	-0.33494	-0.198426	-0.520532	-0.464629	-0.591203	-0.167255	-0.185564	-0.0918274	-0.578122	-0.157989	-0.18733	-0.247166	-0.348475	-0.318619	-0.390921	-0.122519	-0.371288
TCGA-DU-A6S2-01A-21R-A32Q-07	0.26592	-0.254058	-0.342263	-0.475297	-0.0859764	-0.59816	-0.028063	-0.269875	-0.468334	-0.494189	-0.060868	-0.228581	-0.185053	-0.31017	-0.417494	-0.650106	-0.458008	-0.523463	-0.242489	-0.0453414	-0.129138	-0.36274	-0.0515001	-0.169985	-0.0962296	0.0202991	-0.236964	-0.218573	-0.32945	0.0641298	-0.35358	-0.433737	0.0320463	-0.179029	-0.556352	-0.191049	-0.630177	-0.0430924	-0.0391273	-0.121433	-0.599649	0.133329	-0.341503	0.118649	-0.232307	-0.397132	-0.443091	0.092618	-0.184567
TCGA-RY-A847-01A-11R-A36H-07	0.145252	0.0327238	0.0916385	0.0463229	-0.13639	0.0682608	-0.150286	-0.251433	0.217286	-0.444813	0.107073	-0.373328	-0.416046	-0.00402986	0.154435	-0.507697	-0.252985	-0.0433562	-0.164757	0.125858	-0.257694	-0.0617487	-0.123634	-0.165707	0.0647802	-0.16487	-0.106354	0.221256	-0.0363111	0.000323306	-0.0578596	0.0355603	0.134782	0.0924406	-0.318896	-0.14355	-0.623373	-0.186835	-0.173657	0.0510203	-0.525239	0.0040233	-0.134487	0.0166753	0.169804	-0.191869	-0.34487	0.0771182	0.218471
TCGA-S9-A6U5-01A-12R-A33Z-07	-0.00838539	-0.247495	0.155607	0.278069	0.229231	0.449663	-0.0537646	-0.245213	0.47807	-0.299904	-0.16286	-0.0449208	-0.259082	0.381422	0.489402	-0.359635	0.0866281	0.606712	0.0894311	-0.05226	-0.365314	-0.0407604	-0.103553	-0.110412	0.123667	-0.151468	-0.283891	0.400602	0.64085	-0.0439482	0.184084	0.460329	0.188565	-0.299044	-0.0566798	-0.345227	-0.563063	-0.0454866	-0.262389	-0.240875	-0.288916	-0.0616825	0.368283	0.059934	0.204826	0.613736	0.0175146	-0.0984148	0.515905
TCGA-HT-7475-01A-11R-2027-07	0.151243	-0.248446	-0.494487	-0.481284	-0.138545	-0.636357	-0.335506	-0.123682	-0.596469	-0.243456	-0.26516	-0.204277	-0.134737	-0.505023	-0.434177	-0.311367	0.0869752	-0.607802	-0.302634	-0.317261	-0.137426	-0.383314	-0.11445	-0.0167082	-0.427867	-0.0496547	-0.0238329	-0.445445	-0.575688	-0.316572	-0.275507	-0.473406	-0.359659	-0.0993583	-0.175904	-0.159725	-0.0638733	-0.288011	-0.223383	-0.181641	0.0182339	-0.187726	-0.484048	-0.290092	-0.369792	-0.68003	0.173177	-0.142947	-0.534288
TCGA-S9-A6TX-01A-21R-A32Q-07	0.159045	-0.210847	-0.365882	-0.322763	-0.0762311	-0.329949	-0.185121	-0.264799	-0.12057	-0.371127	-0.340444	-0.171853	-0.00838846	-0.119183	-0.280599	-0.275093	-0.118585	-0.208693	-0.136874	-0.284191	-0.282792	-0.319569	-0.0938451	0.151439	-0.206134	-0.0940278	-0.483897	-0.064149	-0.24838	-0.225662	-0.257218	-0.142978	-0.117737	-0.325191	0.0948057	-0.130524	-0.140985	-0.129168	-0.157897	-0.310024	-0.117326	-0.32389	-0.0419543	-0.263652	-0.171898	0.222832	0.00452367	-0.193639	-0.229919
TCGA-FG-A60K-01A-11R-A29R-07	0.0452321	-0.422859	-0.274774	-0.428977	-0.217761	-0.467723	-0.236685	-0.296198	-0.37497	-0.271614	-0.274271	-0.3882	-0.109554	-0.356125	-0.292081	-0.0815022	-0.379052	-0.337103	-0.297533	-0.158207	-0.446467	-0.407716	-0.119387	0.00920276	-0.39257	-0.317585	-0.379092	-0.227246	-0.37046	-0.123163	-0.460147	-0.437028	-0.253997	-0.290148	0.201778	-0.113738	-0.386418	-0.212555	-0.302139	-0.344018	-0.323111	-0.243031	-0.219316	-0.0552982	-0.358372	0.265994	-0.186538	-0.311067	-0.235457
TCGA-RY-A840-01A-11R-A36H-07	-0.0425641	-0.480941	-0.474866	-0.444626	-0.314739	-0.27119	-0.407378	-0.417393	-0.468926	-0.142673	-0.509186	0.251463	-0.380561	-0.361949	-0.448473	0.18947	-0.309149	-0.503859	0.18319	-0.43615	-0.348361	-0.499414	-0.368261	-0.440027	-0.451876	-0.426165	-0.425144	-0.292794	-0.438123	-0.44428	-0.271639	-0.40621	-0.386298	-0.530926	0.147939	-0.420907	0.287807	-0.124508	-0.419494	-0.425076	0.308418	-0.444843	-0.0841706	-0.350421	-0.463935	0.329957	0.146089	-0.419067	-0.460116
TCGA-P5-A5F4-01A-11R-A28M-07	0.24156	-0.233069	-0.432915	-0.440808	-0.354588	-0.49347	-0.265243	-0.250046	-0.447716	-0.363151	-0.253258	0.0311335	-0.376703	-0.477391	-0.410362	-0.278038	0.0127636	-0.483621	-0.153514	-0.219953	-0.171605	-0.248075	-0.141742	-0.170161	-0.310225	-0.097153	-0.0909256	-0.413619	-0.430183	-0.309869	-0.0608748	-0.396754	-0.156209	-0.108319	-0.557607	-0.256867	-0.535295	0.155349	-0.172742	-0.0987535	-0.338345	-0.0595422	-0.379123	-0.245325	-0.296718	-0.637367	-0.199494	-0.0583287	-0.251645
TCGA-IK-8125-01A-11R-2256-07	0.239486	-0.333783	-0.383606	-0.406276	-0.310604	-0.29197	-0.0597306	-0.142725	-0.346414	-0.311175	-0.245112	-0.397673	-0.0527066	-0.238624	-0.279471	-0.142251	-0.223731	-0.317264	-0.157765	-0.234194	-0.277064	-0.371949	-0.121118	-0.281588	-0.323471	-0.230996	-0.192412	-0.296798	-0.269381	-0.101553	-0.17794	-0.174228	-0.268815	-0.122169	0.127093	-0.0629608	-0.229564	-0.222089	-0.00870533	-0.10801	-0.272986	-0.120036	-0.19995	-0.200378	-0.227863	-0.191072	-0.0947027	-0.154688	-0.0792094
TCGA-FG-8181-01A-11R-2256-07	0.36379	-0.110507	-0.200377	-0.2431	-0.193395	-0.205096	-0.137095	-0.293457	-0.191878	-0.354391	-0.0766936	-0.0288747	-0.240296	-0.279261	-0.247324	-0.49798	-0.197323	-0.28853	-0.0930084	-0.0236843	0.297102	0.17411	-0.141849	-0.536199	0.0440648	-0.18663	-0.100937	-0.286189	-0.159496	-0.0141323	0.00724779	-0.204071	0.0429964	-0.0578315	-0.618739	-0.412715	-0.592763	-0.0116369	0.00201421	0.0618032	-0.623791	0.10587	-0.207321	0.0475852	-0.0404602	-0.504779	-0.400221	0.109472	-0.0149119
TCGA-DU-5849-01A-11R-1708-07	0.241346	-0.199908	-0.33041	-0.124404	-0.158483	-0.25731	-0.0431649	-0.146401	-0.154594	0.0631686	-0.212302	-0.249751	-0.280975	0.0147431	-0.141402	-0.453315	-0.124722	-0.075381	-0.103132	-0.146074	-0.171665	-0.101471	-0.0453783	-0.0710972	-0.142401	-0.235062	-0.114193	-0.0755868	-0.0588093	-0.270316	-0.306979	0.00414367	-0.0825801	-0.0816312	-0.198137	-0.28557	-0.137324	-0.166642	-0.15188	-0.0342994	-0.179659	-0.0657842	0.20323	-0.0350775	0.128323	-0.259786	-0.0300005	0.0497688	0.237625
TCGA-FG-8189-01B-11R-A28M-07	0.379184	-0.243511	-0.382255	-0.458776	-0.301848	-0.512285	-0.223753	-0.266828	-0.469653	-0.313109	-0.204472	-0.171148	-0.237744	-0.4361	-0.525101	-0.531109	-0.295106	-0.633008	-0.093233	-0.13403	0.118003	-0.3277	-0.187364	-0.531882	-0.371052	-0.164111	-0.231057	-0.466788	-0.621897	-0.209024	0.0558201	-0.425972	-0.346385	-0.0738661	-0.487318	-0.374538	-0.570735	-0.0113395	-0.113798	-0.0516064	-0.626935	-0.0485224	-0.201403	-0.154536	-0.285109	-0.427516	-0.401797	-0.0376447	-0.375418
TCGA-HT-7476-01A-11R-2027-07	0.265215	0.319027	-0.0939958	0.103857	-0.12752	-0.244417	0.0273249	0.132943	0.109071	-0.241088	0.13703	0.0987568	-0.000935954	-0.0464618	0.182616	-0.223344	0.366534	-0.267773	0.00961299	-0.0738023	0.163491	0.271347	0.089706	-0.0709684	0.178558	-0.00966942	0.423662	-0.247727	-0.15298	-0.0733185	0.117825	0.0112642	0.121506	0.17485	-0.431128	-0.0608231	-0.22472	0.182768	0.282963	0.311703	-0.427236	0.189755	-0.257474	0.0348651	0.110838	-0.702034	-0.064769	0.23277	-0.0956221
TCGA-DB-A64R-01A-11R-A29R-07	-0.0312458	-0.475833	-0.54334	-0.598178	-0.42328	-0.549715	-0.368184	-0.338628	-0.557932	-0.319134	-0.474402	-0.399785	-0.216773	-0.425014	-0.615725	-0.344054	-0.499474	-0.638669	-0.48317	-0.354228	-0.278185	-0.45696	-0.186637	0.0618054	-0.432622	-0.252903	-0.427316	-0.453895	-0.64555	-0.29019	-0.493983	-0.54099	-0.406711	-0.388064	-0.270454	-0.233689	-0.570859	-0.335857	-0.253524	-0.338967	-0.532445	-0.333966	-0.292665	-0.297743	-0.438454	-0.36811	-0.331543	-0.336614	-0.502977
TCGA-FG-A713-01A-11R-A32Q-07	0.360517	-0.231681	-0.447203	-0.439148	-0.2454	-0.526132	-0.272893	-0.260446	-0.344061	-0.458143	-0.205073	-0.271727	-0.352731	-0.332762	-0.424345	-0.601467	-0.145683	-0.518259	-0.128241	-0.172438	-0.186275	-0.137652	-0.161593	-0.406031	-0.259287	-0.189059	-0.133578	-0.384508	-0.52477	-0.197743	-0.0396944	-0.322881	-0.252816	-0.0922585	-0.510748	-0.399805	-0.635998	-0.0853902	-0.0865332	-0.0413659	-0.667316	-0.137074	-0.181044	-0.205491	-0.189695	-0.238103	-0.433526	-0.0734554	-0.352071
TCGA-HT-7620-01A-11R-2256-07	0.206585	-0.00655804	-0.0930237	-0.147017	-0.118713	-0.124524	-0.0281249	-0.171994	-0.1563	-0.162024	-0.178349	-0.433474	-0.0354445	-0.0815381	-0.0871218	-0.170495	-0.297423	-0.199601	-0.388263	-0.139497	-0.344871	-0.0664443	-0.130559	-0.310146	-0.0687433	-0.355038	-0.250601	-0.155863	-0.371808	0.00706943	-0.440066	-0.0860101	-0.119567	-0.0701486	-0.191844	-0.0244229	-0.334996	-0.133301	-0.257366	-0.201209	-0.42416	-0.259359	-0.0325575	-0.0887268	0.0207011	-0.232527	-0.379383	-0.246331	-0.291607
TCGA-FG-5964-01A-11R-1708-07	0.09533	0.0815668	0.204344	0.261012	0.0235421	0.489759	-0.0861587	-0.155849	0.513404	-0.186551	0.179148	0.273111	-0.306198	0.22143	0.431373	-0.220673	0.37069	0.465889	0.143182	0.0192399	0.0268604	0.329257	-0.0949385	0.137024	0.37694	-0.0498586	0.0152811	0.217221	0.488699	0.0229575	0.0126619	0.434024	0.272185	0.221481	0.141876	-0.217591	-0.241031	-0.191874	-0.0741955	0.0437334	-0.233329	0.0934349	0.322248	-0.0828139	0.205878	0.393388	0.201312	0.0522414	0.438291
TCGA-DB-5270-01A-02R-1470-07	0.337123	0.260968	0.370125	0.406224	0.0335366	0.516401	-0.0265554	0.0355746	0.48723	-0.345179	0.301097	-0.182061	-0.187927	0.372547	0.314941	-0.498059	0.0212105	0.477084	-0.159096	0.266734	0.406615	0.365853	0.0602989	-0.302212	0.273665	0.043366	0.266683	0.372082	0.502312	0.0268316	0.352417	0.471946	0.164012	0.313555	-0.638174	-0.255695	-0.445882	0.0318918	0.039937	0.25561	-0.467729	0.236631	0.0777542	0.176022	0.372253	-0.259172	-0.333221	0.22156	0.532715
TCGA-P5-A5ET-01A-11R-A27Q-07	0.185011	-0.416323	-0.625618	-0.565993	-0.44773	-0.596265	-0.33593	-0.368374	-0.476376	-0.145928	-0.388643	-0.135474	-0.35696	-0.355998	-0.495782	-0.0692029	-0.244694	-0.569068	-0.19979	-0.481955	-0.202774	-0.409575	-0.257531	-0.169438	-0.382948	-0.374724	-0.336945	-0.420622	-0.588376	-0.400303	-0.479159	-0.485131	-0.376315	-0.369405	0.174486	-0.329957	-0.385912	-0.0629779	-0.375162	-0.333096	-0.243857	-0.32597	-0.0850226	-0.446502	-0.434507	-0.0951586	-0.0123592	-0.393472	-0.538514
TCGA-FG-A4MT-02A-11R-A29R-07	0.208879	-0.146411	-0.0830949	-0.145594	-0.198254	-0.286003	-0.134471	-0.0800421	-0.335398	-0.215312	0.135763	0.199867	-0.273845	-0.270134	-0.139916	-0.134084	0.206238	-0.408435	0.121354	-0.0438837	-0.0280841	-0.021515	-0.0870022	-0.471537	-0.192931	-0.0021746	0.0445138	0.0303772	-0.116165	-0.189797	-0.0242104	-0.114996	-0.206716	0.0506362	-0.194679	-0.122315	-0.244423	0.0764092	-0.167234	0.0280455	-0.435142	0.130517	-0.246373	0.000630933	-0.112277	-0.395597	-0.226658	0.0125361	-0.10913
TCGA-S9-A6WI-01A-21R-A33Z-07	0.32462	-0.191794	-0.392961	-0.449044	-0.125055	-0.518919	-0.271426	-0.329346	-0.280212	-0.42298	-0.207202	-0.138289	-0.348646	-0.35263	-0.396728	-0.488427	-0.196014	-0.538375	-0.0340827	-0.152351	0.144098	-0.157969	-0.236828	-0.537558	-0.243968	-0.289978	-0.141886	-0.355091	-0.461314	-0.214882	0.00189448	-0.276455	-0.142495	-0.158421	-0.459305	-0.466072	-0.4753	-0.143889	-0.168346	-0.069642	-0.581081	-0.101847	-0.208151	-0.19485	-0.207651	-0.448003	-0.365304	-0.00788255	-0.30826
TCGA-DU-A7TC-01A-21R-A34R-07	0.190645	-0.276228	-0.340839	-0.429882	-0.267625	-0.627535	-0.264253	-0.281085	-0.541801	-0.252636	-0.268105	0.153498	-0.394063	-0.515821	-0.42204	0.0132363	0.38161	-0.634288	0.246866	-0.269804	0.255569	-0.355929	-0.232919	-0.39427	-0.362946	-0.19342	-0.266323	-0.448752	-0.586828	-0.328526	-0.0243165	-0.494168	-0.340948	-0.28575	0.0749197	-0.348165	0.228492	0.103195	-0.350433	-0.264723	0.117978	-0.228702	-0.243619	-0.290702	-0.449544	-0.390349	0.146359	-0.247506	-0.439263
TCGA-TM-A84S-01A-11R-A36H-07	0.0721114	-0.30879	-0.319312	-0.376026	0.0179359	-0.370367	-0.131708	-0.253446	-0.248694	-0.356607	-0.315635	-0.322513	-0.312388	-0.229385	-0.316558	-0.00524403	-0.0422132	-0.191146	0.0602176	-0.25456	-0.534061	-0.266805	-0.119277	-0.0959895	-0.263659	-0.303012	-0.379836	0.0376259	-0.25723	-0.230517	-0.121566	-0.239865	-0.128988	-0.385529	0.117526	-0.228013	-0.21971	-0.304771	-0.326109	-0.228272	-0.140429	-0.337737	0.0525403	-0.16483	-0.188872	0.241997	0.00442887	-0.305319	-0.149591
TCGA-E1-A7YU-01A-11R-A34R-07	0.230492	-0.167054	-0.327034	-0.381	-0.26301	-0.428594	-0.0956111	-0.109526	-0.381901	-0.21291	-0.248558	-0.0682745	-0.192393	-0.48717	-0.471637	-0.238038	0.110934	-0.486938	-0.368622	-0.262134	-0.162	-0.118694	-0.15287	-0.0372664	-0.320689	-0.0858038	-0.0852729	-0.479362	-0.568156	-0.153191	-0.586141	-0.453767	-0.270621	-0.139382	0.12927	-0.0942898	-0.469662	0.026713	-0.272612	-0.170273	-0.190529	-0.304937	-0.268728	-0.390022	-0.397521	-0.243043	-0.211527	-0.208806	-0.427905
TCGA-FG-7636-01A-11R-2090-07	0.200728	-0.0279677	-0.105154	-0.293812	-0.117724	0.224942	-0.342579	0.108771	-0.0347056	-0.00475477	0.128982	-0.265134	-0.225465	-0.0835142	-0.390283	0.057164	-0.212221	-0.263214	-0.139324	-0.165302	-0.0887513	-0.194277	0.015916	0.166397	-0.441364	0.126152	-0.030658	-0.205721	-0.312342	-0.284466	-0.227371	-0.208123	-0.327805	0.0114175	0.0267318	0.128466	0.138504	-0.140257	-0.222324	-0.0241176	0.0321648	-0.173164	-0.316501	-0.287551	-0.149696	-0.54797	0.0162864	-0.086486	-0.267657
TCGA-DU-A6S8-01A-12R-A32Q-07	-0.172368	-0.54827	-0.513165	-0.523594	-0.116289	-0.42902	-0.406901	-0.33596	-0.476104	-0.228465	-0.52726	-0.353953	-0.303356	-0.396117	-0.328778	0.0892181	-0.0613788	-0.384325	-0.220132	-0.356936	-0.20741	-0.492459	-0.362722	-0.192224	-0.460016	-0.377534	-0.406664	-0.34399	-0.377582	-0.393832	-0.470558	-0.379843	-0.401415	-0.42423	-0.127702	-0.343175	0.177802	-0.321268	-0.38183	-0.447933	0.15485	-0.423885	-0.163781	-0.314406	-0.478372	0.126469	0.132505	-0.427623	-0.293295
TCGA-FG-A6J1-01A-11R-A31N-07	0.102941	-0.290838	-0.318036	-0.143339	0.0475874	-0.0625726	-0.322945	-0.43713	0.0698768	-0.295418	-0.329818	-0.012922	-0.434718	-0.155613	0.217991	-0.0770878	0.082434	0.081849	-0.147297	-0.266079	-0.140789	-0.0370397	-0.363583	-0.277286	0.0677651	-0.313042	-0.451271	-0.235733	0.0949554	-0.274497	0.132563	0.0710222	0.0344011	-0.430421	0.150785	-0.379682	-0.231576	-0.187221	-0.382046	-0.366716	-0.111088	-0.308502	-0.110587	-0.298162	-0.28433	-0.0339501	0.132855	-0.206706	0.0730422
TCGA-R8-A6ML-01A-11R-A32Q-07	-0.0267069	-0.510788	-0.559865	-0.557649	-0.106937	-0.633692	-0.358908	-0.376917	-0.532354	-0.224164	-0.469291	-0.44931	-0.307066	-0.422953	-0.434124	-0.176752	-0.379499	-0.500969	-0.239003	-0.360953	-0.440474	-0.324142	-0.286864	-0.0953535	-0.348594	-0.388697	-0.431224	-0.27492	-0.517953	-0.202546	-0.584044	-0.397874	-0.302166	-0.514413	-0.161448	-0.229959	-0.398908	-0.292833	-0.39267	-0.449922	-0.31654	-0.374322	-0.0302568	-0.41121	-0.366826	-0.281988	-0.0428176	-0.390192	-0.431098
TCGA-HT-A61A-01A-11R-A29R-07	0.341801	-0.0865073	-0.377625	-0.410085	-0.273157	-0.463358	-0.18479	-0.242444	-0.369219	-0.350165	-0.133047	-0.228953	-0.375492	-0.256312	-0.330627	-0.482684	-0.0089403	-0.510177	-0.153124	-0.192295	0.134508	-0.0820963	-0.183263	-0.517791	-0.164052	-0.277103	0.08782	-0.249613	-0.379237	-0.248927	0.0639804	-0.180443	-0.243172	-0.0411371	-0.473735	-0.430729	-0.533905	-0.127482	-0.124809	0.0151075	-0.687457	-0.0804899	-0.11719	-0.165883	-0.118983	-0.450881	-0.377578	0.00693299	-0.215909
TCGA-S9-A7QW-01A-11R-A34F-07	0.0751199	-0.419274	-0.532453	-0.522468	-0.303091	-0.552808	-0.487809	-0.35742	-0.541953	-0.351097	-0.404865	-0.1809	-0.372336	-0.513331	-0.510487	0.197444	-0.0277613	-0.63946	-0.202323	-0.440632	-0.267062	-0.412709	-0.289116	0.0692131	-0.498236	-0.213463	-0.0761864	-0.522563	-0.618166	-0.460403	-0.532719	-0.526953	-0.439946	-0.39758	0.182796	-0.263837	0.252971	-0.335218	-0.371674	-0.361214	0.421868	-0.403463	-0.48634	-0.397355	-0.461399	-0.569957	0.173081	-0.383641	-0.562094
TCGA-DH-A7UR-01A-11R-A33Z-07	-0.0863594	-0.198177	-0.557402	-0.431065	-0.283772	-0.510194	-0.336776	-0.12194	-0.464689	-0.00235402	-0.383435	-0.28988	-0.133482	-0.247098	-0.400761	0.272303	0.0378308	-0.43267	-0.175966	-0.319539	-0.014477	0.0142829	-0.143945	0.0286813	-0.35516	-0.192462	-0.281592	-0.371088	-0.429025	-0.245807	-0.0431573	-0.332381	-0.172693	-0.374828	0.0752769	-0.182699	0.447222	-0.103615	-0.0654734	-0.278479	0.406328	-0.304842	-0.293402	-0.382801	-0.389271	-0.222733	0.197396	-0.324368	-0.417725
TCGA-DU-A76O-01A-11R-A32Q-07	0.0809558	0.00987705	0.28066	0.359599	0.0779713	0.451516	-0.0550555	-0.0477848	0.338182	-0.169046	0.156462	-0.0531479	-0.200123	0.243964	0.155008	-0.0856722	-0.0286193	0.411734	-0.0828901	0.0455332	0.356316	0.0248498	-0.133195	0.265762	0.0458242	0.133563	0.143953	0.157436	0.249533	-0.109384	-0.00343838	0.265016	-0.0463517	0.122703	0.243251	-0.109839	-0.36391	-0.128505	-0.242463	-0.100565	0.0198335	-0.0832049	-0.141055	-0.0157857	0.0275655	-0.369092	0.072285	-0.0172098	0.254481
TCGA-S9-A6WE-01A-12R-A33Z-07	-0.0946103	-0.338648	-0.427016	-0.481144	-0.368492	-0.591506	-0.198118	-0.151675	-0.507088	-0.116227	-0.150914	-0.177773	-0.133505	-0.396662	-0.384733	-0.258229	-0.309908	-0.49474	-0.30528	-0.312485	-0.186418	-0.216013	-0.0612959	-0.0609189	-0.374822	-0.0754374	-0.423986	-0.24848	-0.498383	-0.0489799	-0.185963	-0.454982	-0.261092	-0.234696	-0.21478	0.0480258	-0.488002	-0.305305	-0.179234	-0.268992	-0.359479	-0.0762394	-0.0558662	-0.275618	-0.324005	-0.121998	-0.139044	-0.234011	-0.404165
TCGA-HT-A5RB-01A-11R-A28M-07	0.187005	-0.171958	-0.440113	-0.48726	-0.385247	-0.351829	-0.193915	0.0363269	-0.440903	-0.222766	-0.119745	-0.189211	0.104885	-0.349821	-0.439428	-0.289154	-0.229961	-0.468988	-0.139295	-0.178689	-0.246153	-0.35831	0.0402335	0.208285	-0.376016	0.264517	-0.147122	-0.45409	-0.543074	-0.113179	-0.270918	-0.365296	-0.304432	-0.0642774	-0.248586	0.222505	-0.455586	0.157569	0.0794698	0.0432918	-0.437195	0.0204358	-0.395624	-0.352192	-0.240051	-0.452784	-0.321654	-0.04831	-0.40481
TCGA-DB-A4XH-01A-11R-A27Q-07	0.191638	-0.275588	-0.473544	-0.631761	-0.194227	-0.652505	-0.184901	-0.2111	-0.466295	-0.339369	-0.329003	-0.457957	-0.148546	-0.358329	-0.537416	-0.270073	0.0187659	-0.553672	-0.422821	-0.245379	-0.522844	-0.333115	-0.0576703	-0.0280046	-0.4018	-0.215819	-0.355956	-0.370896	-0.475261	-0.105477	-0.498291	-0.297957	-0.261746	-0.24223	-0.360576	-0.131148	-0.437947	-0.243105	-0.137868	-0.279291	-0.514916	-0.221293	-0.402862	-0.229702	-0.292018	-0.608151	-0.151692	-0.243526	-0.436689
TCGA-P5-A5EY-01A-11R-A27Q-07	0.295798	0.295443	0.119989	0.257414	-0.0731035	0.197817	0.129847	0.074395	0.241333	-0.220933	0.146282	0.165608	-0.081448	0.269134	0.490278	-0.478371	0.23402	0.45701	0.0980921	0.146674	0.579413	0.172366	0.0831082	-0.311122	0.153382	0.100006	-0.00357774	0.351017	0.475848	0.195924	0.290524	0.403084	0.219722	0.277054	-0.530259	-0.196728	-0.565039	0.26779	0.279419	0.270893	-0.476672	0.197377	-0.155008	0.129708	0.423936	-0.309598	-0.333713	0.184431	0.479021
TCGA-DU-A6S6-01A-21R-A32Q-07	0.237699	-0.325849	-0.456641	-0.497199	-0.374392	-0.548269	-0.283284	-0.375841	-0.527176	-0.436437	-0.348098	-0.1102	-0.355527	-0.454663	-0.510721	-0.557731	-0.310976	-0.576018	-0.11082	-0.244029	-0.404169	-0.415218	-0.197885	-0.153663	-0.427484	-0.127814	-0.289205	-0.412402	-0.577149	-0.363417	-0.251488	-0.49229	-0.351815	-0.245678	-0.369964	-0.369211	-0.648069	-0.183422	-0.180056	-0.215869	-0.459208	-0.167328	-0.290812	-0.276817	-0.370747	-0.299206	-0.32425	-0.15927	-0.421924
TCGA-QH-A65V-01A-11R-A29R-07	0.145253	-0.309491	-0.310629	-0.263866	-0.014928	-0.396003	-0.146227	-0.340897	-0.284823	-0.138327	-0.174079	-0.184148	-0.379613	-0.407405	-0.313738	0.1237	0.201379	-0.449467	0.11242	-0.242242	-0.390232	-0.128407	-0.209361	-0.384732	-0.215515	-0.352068	-0.237141	-0.301573	-0.44403	-0.227544	-0.412006	-0.383239	-0.102913	-0.255535	0.183479	-0.32385	0.110215	-0.314357	-0.414304	-0.341233	-0.189834	-0.346949	0.0955317	-0.159787	-0.331666	-0.115172	0.115675	-0.280002	-0.454375
TCGA-DU-A6S3-01A-12R-A32Q-07	0.153074	-0.39841	-0.55603	-0.505449	-0.201192	-0.646881	-0.408073	-0.313189	-0.607435	-0.456734	-0.440854	-0.292409	-0.320924	-0.378938	-0.569712	-0.431069	-0.188415	-0.629653	-0.200099	-0.307738	-0.293421	-0.444281	-0.207787	0.0786217	-0.422691	-0.178499	-0.321945	-0.444788	-0.548916	-0.297175	-0.319967	-0.45761	-0.372385	-0.338245	-0.302245	-0.23635	-0.467511	-0.23395	-0.252393	-0.293562	-0.157191	-0.315461	-0.402394	-0.416431	-0.39449	-0.522651	-0.0484109	-0.266827	-0.511095
TCGA-S9-A6TW-01A-12R-A32Q-07	0.0294546	-0.232648	-0.307674	0.0115754	-0.118378	0.0173479	0.0303516	-0.279518	0.0112148	-0.0324019	-0.226119	0.184603	0.0930159	0.0761934	0.356669	0.0595513	0.138847	0.328571	0.13853	-0.212909	-0.191866	0.016933	-0.0800618	-0.255954	0.188254	-0.141188	-0.217339	0.0788006	0.233424	-0.143648	-0.131383	0.169642	0.140483	-0.251252	-0.0532349	-0.0551454	-0.195703	-0.132532	-0.0234835	-0.177312	0.032421	-0.0901309	-0.0538313	-0.297089	-0.185054	0.164369	0.0987732	-0.107494	0.240051
TCGA-S9-A7QY-01A-11R-A34F-07	0.158142	-0.370101	-0.570143	-0.539821	-0.101937	-0.512308	-0.382641	-0.353842	-0.416699	-0.258044	-0.449542	-0.31577	-0.373615	-0.360283	-0.528019	-0.357491	-0.069035	-0.512731	-0.194403	-0.333652	-0.587443	-0.347695	-0.320785	-0.226104	-0.437197	-0.349503	-0.257018	-0.304267	-0.537734	-0.317781	-0.617838	-0.317332	-0.323345	-0.310494	-0.034745	-0.333798	-0.471671	-0.280073	-0.302921	-0.339861	-0.312463	-0.374134	-0.17116	-0.28099	-0.394108	-0.263936	-0.103258	-0.372566	-0.483424
TCGA-VM-A8CA-01A-11R-A36H-07	0.198267	-0.126949	0.0879192	0.344872	0.0224771	0.122354	-0.091668	-0.502089	0.144591	-0.222009	-0.22276	0.165842	-0.371005	0.0149462	0.184965	-0.182288	0.423154	0.48158	0.233841	-0.0559473	0.29022	0.296187	-0.241253	-0.396614	0.355332	-0.451161	-0.223981	0.211567	0.578503	-0.124717	0.452808	0.387731	0.307009	-0.174754	-0.272574	-0.486039	-0.425173	0.174336	-0.178904	-0.153007	-0.341532	-0.305768	0.119349	-0.0207027	0.08937	0.291694	-0.0797133	-0.0858776	0.611582
TCGA-P5-A77X-01A-11R-A32Q-07	0.168566	-0.492222	-0.599281	-0.566908	-0.403164	-0.560482	-0.402992	-0.415	-0.520885	-0.509166	-0.555066	-0.543149	-0.353957	-0.501	-0.584733	-0.339784	-0.31633	-0.57031	-0.240212	-0.468699	-0.384897	-0.4628	-0.285906	-0.494992	-0.533799	-0.538034	-0.492556	-0.42282	-0.576245	-0.371916	-0.32625	-0.45157	-0.434161	-0.339313	-0.266431	-0.370102	-0.502116	-0.291707	-0.356938	-0.355582	-0.388213	-0.390302	-0.381469	-0.402133	-0.439631	-0.496647	-0.161711	-0.43535	-0.49264
TCGA-DB-A75K-01A-11R-A32Q-07	-0.0720877	-0.0890608	0.0429784	0.129361	0.343741	-0.134253	0.056667	-0.129253	-0.0921841	-0.363369	-0.0641488	0.0541719	-0.0276881	-0.0631229	-0.0448037	-0.282829	-0.143333	0.122453	-0.0171005	0.132859	-0.449458	0.0116354	-0.114158	0.29556	0.0541657	0.099643	-0.258383	0.0968304	0.178528	0.06153	0.0844045	0.0104618	0.12031	-0.124553	0.0207499	-0.0459522	-0.349236	-0.205243	-0.00266042	-0.224975	-0.266964	-0.151752	0.0376813	-0.00393522	-0.14614	0.401703	-0.059844	-0.0121323	0.160642
TCGA-E1-A7YY-01A-11R-A34R-07	0.347693	-0.0596784	-0.290362	-0.330905	-0.123751	-0.342017	-0.136627	-0.262636	-0.372419	-0.325809	-0.0479582	-0.0740811	-0.228229	-0.290861	-0.423068	-0.548128	-0.180855	-0.401901	-0.0174638	0.0293469	0.199098	-0.0415411	-0.154028	-0.493893	-0.190066	-0.112992	-0.0517547	-0.276141	-0.338221	-0.142477	0.310598	-0.143882	-0.207633	0.072436	-0.512251	-0.371886	-0.58014	-0.0313314	-0.0667569	0.0721628	-0.582854	-0.0490116	-0.103776	-0.0736238	-0.100578	-0.267298	-0.320583	0.0432987	-0.148637
TCGA-FG-A6IZ-01A-11R-A31N-07	0.0481576	-0.456112	-0.381211	-0.108556	-0.0326592	-0.0382469	-0.3968	-0.452233	0.141572	-0.266793	-0.440735	0.0556934	-0.472725	-0.097666	0.105268	0.0411677	0.103355	0.0273565	0.0133037	-0.381621	-0.17112	-0.175135	-0.39987	-0.299209	-0.203699	-0.368383	-0.496405	-0.0652447	-0.0404259	-0.354243	-0.0808055	0.0219833	-0.221593	-0.512267	0.194674	-0.405224	0.122192	-0.122091	-0.448409	-0.427225	0.111419	-0.410484	-0.0136565	-0.384128	-0.348898	0.174701	0.255688	-0.374873	-0.0617435
TCGA-R8-A73M-01A-11R-A32Q-07	-0.0198362	-0.539458	-0.54298	-0.444667	-0.119117	-0.376295	-0.371509	-0.453981	-0.373463	-0.322015	-0.498998	0.224266	-0.428972	-0.336254	-0.145586	0.0915416	-0.0350127	-0.381238	-0.0134843	-0.38122	-0.153481	-0.428203	-0.40834	-0.262772	-0.473758	-0.48708	-0.501166	-0.300873	-0.360618	-0.435403	-0.218669	-0.330359	-0.332552	-0.504256	-0.191566	-0.467614	-0.128059	-0.219149	-0.442934	-0.469747	-0.125278	-0.45196	-0.128198	-0.351726	-0.431242	0.0500034	0.220256	-0.390753	-0.258173
TCGA-HT-8012-01A-11R-2403-07	0.0594603	-0.308667	-0.461498	-0.433302	-0.302426	-0.447393	-0.197696	-0.333676	-0.50906	-0.065362	-0.338924	-0.346018	-0.178556	-0.29647	-0.596077	-0.398624	-0.409718	-0.550888	-0.374725	-0.286579	-0.538585	-0.332883	-0.145283	0.20181	-0.347383	0.0454367	-0.421954	-0.376888	-0.478426	-0.0746852	-0.280807	-0.362783	-0.209264	-0.323805	-0.429984	-0.0514866	-0.512709	-0.255043	-0.193036	-0.312702	-0.544839	-0.248613	0.0059558	-0.357639	-0.149471	-0.160479	-0.21003	-0.195325	-0.39011
TCGA-HW-7489-01A-11R-2027-07	0.366428	-0.115114	-0.191518	-0.174653	-0.282591	-0.0687023	-0.177225	-0.0902554	-0.262467	-0.367369	-0.0856785	0.0763331	-0.21222	-0.306934	-0.210017	-0.485757	-0.00192898	-0.291628	0.046122	-0.0629589	0.329243	-0.165795	-0.0227562	-0.343913	-0.235089	-0.0330426	0.0556452	-0.374894	-0.28159	-0.180695	0.18276	-0.214081	-0.180622	0.0154996	-0.439408	-0.198007	-0.554451	0.0978222	-0.0961535	0.0697073	-0.54249	-0.0710302	-0.208239	-0.0111433	-0.0445268	-0.530571	-0.220107	0.027443	-0.0202019
TCGA-VM-A8CE-01A-11R-A36H-07	0.0763804	-0.111707	-0.347121	-0.498575	-0.250449	-0.392483	-0.0887156	-0.29502	-0.196055	-0.117553	-0.199732	-0.325147	-0.0764164	-0.324028	-0.377684	-0.413495	-0.273428	-0.393096	-0.266161	-0.116709	-0.506539	-0.130959	-0.0120659	0.103924	-0.00143618	-0.125806	-0.138584	-0.302933	-0.498452	-0.012572	-0.120723	-0.298838	0.0669279	-0.294321	-0.119543	-0.219749	-0.626086	-0.326855	-0.0485195	-0.146434	-0.369612	-0.320978	0.0629754	-0.204123	-0.140365	0.403708	-0.229033	-0.279485	-0.429703
TCGA-HT-A4DV-01A-11R-A26U-07	0.319313	-0.0332902	-0.140993	-0.171238	-0.0652624	0.170213	-0.0819593	-0.229558	0.325347	0.0213757	-0.0528871	-0.0308549	-0.242642	0.0859111	0.320581	-0.44373	-0.0597787	0.305245	-0.0765868	-0.116641	0.114885	-0.0259225	-0.138265	-0.125555	0.293419	-0.258892	-0.264874	0.121464	0.191383	-0.102105	-0.31011	0.343052	0.0206664	0.028207	-0.315292	-0.245907	-0.453277	0.00999153	-0.201462	-0.113618	-0.371061	-0.0494827	0.213157	-0.198386	0.0502512	0.0114613	-0.0808469	-0.0992597	0.372042
TCGA-HT-7681-01A-11R-2403-07	0.288511	-0.0561926	-0.194425	0.17361	-0.101001	0.0818565	-0.0812321	-0.293621	0.305756	-0.125405	-0.157101	0.068917	-0.332623	0.0783995	0.322143	-0.364837	0.182307	0.41116	0.122669	-0.0227547	-0.107055	0.149853	-0.0923323	-0.36045	0.212312	-0.353777	-0.0283783	0.27128	0.316437	-0.157894	0.272004	0.410007	0.283734	-0.00794806	-0.454786	-0.408231	-0.484422	-0.0195222	-0.103111	0.0476545	-0.507651	0.113608	0.150228	0.0919058	0.310675	-0.0342626	-0.222692	0.160609	0.492918
TCGA-HT-A616-01A-11R-A29R-07	0.239006	-0.0669171	-0.250584	-0.431409	-0.282306	-0.512139	-0.149552	-0.199325	-0.491338	-0.471471	-0.0720401	-0.280004	-0.23967	-0.404969	-0.485269	-0.379111	-0.127637	-0.542468	-0.323943	-0.0712484	-0.138102	-0.0640479	0.000370797	-0.328209	-0.229692	-0.159728	0.156852	-0.362888	-0.420877	-0.182469	-0.121596	-0.322884	-0.133994	-0.0411832	-0.515282	-0.233868	-0.524985	-0.0109215	-0.0592714	0.0371168	-0.639398	-0.0647278	-0.388908	0.131598	-0.23147	-0.755439	-0.369331	0.0843746	-0.151278
TCGA-HT-8113-01A-11R-2404-07	0.360784	-0.242629	-0.464469	-0.47396	-0.233112	-0.483104	-0.216688	-0.302016	-0.44905	-0.424	-0.258851	-0.206683	-0.326946	-0.432263	-0.211632	-0.566894	-0.0523517	-0.538157	-0.135718	-0.109665	0.076715	-0.21032	-0.212704	-0.528536	-0.149701	-0.2124	-0.147604	-0.378861	-0.373872	-0.141865	-0.0668154	-0.233879	-0.170774	-0.11595	-0.523805	-0.437002	-0.642956	-0.101866	-0.194166	-0.0980149	-0.610171	-0.0876451	-0.142101	-0.256014	-0.237826	-0.45291	-0.375451	-0.0318431	-0.266047
TCGA-HT-A74K-01A-11R-A32Q-07	0.105895	-0.111878	-0.165446	0.362384	-0.0136546	0.234949	-0.299216	-0.33906	0.337236	-0.136194	-0.350553	0.192618	-0.195118	0.069884	0.127452	-0.0542772	0.321363	0.29131	0.0535977	-0.308447	-0.162626	0.220004	-0.243861	-0.13421	0.22	-0.303378	-0.239949	-0.00727702	0.265784	-0.226724	0.127463	0.20562	0.0927965	-0.31655	-0.299118	-0.352279	-0.119291	-0.184634	-0.14397	-0.175963	0.0709867	-0.398536	0.157348	-0.363097	0.0293801	0.317448	0.195947	-0.248962	0.166116
TCGA-P5-A5F2-01A-11R-A28M-07	0.240333	-0.270189	-0.363027	-0.449402	-0.207054	-0.521538	-0.103641	-0.194204	-0.543782	-0.443501	-0.180464	0.059632	-0.239686	-0.428478	-0.545504	-0.265889	0.0598407	-0.580664	0.208896	-0.0987441	-0.254224	-0.2471	-0.118959	-0.34683	-0.400745	-0.0414218	-0.288572	-0.301398	-0.414438	-0.219288	0.0733405	-0.388587	-0.323042	-0.178606	-0.378847	-0.147174	-0.376141	0.255426	-0.127237	-0.152772	-0.477342	-0.0908232	-0.21611	-0.0953789	-0.316515	-0.162458	-0.373909	-0.156306	-0.44414
TCGA-QH-A6CY-01A-11R-A32Q-07	0.262355	-0.379857	-0.403619	-0.48252	-0.191752	-0.474754	-0.285251	-0.348456	-0.481304	-0.335854	-0.283268	-0.349352	-0.449409	-0.404517	-0.487146	-0.417658	-0.293287	-0.436132	-0.186231	-0.243759	-0.243872	-0.3823	-0.27317	-0.434659	-0.32834	-0.413916	-0.29332	-0.157864	-0.330174	-0.244404	-0.451821	-0.288453	-0.276542	-0.148241	0.0556963	-0.4173	-0.544848	-0.181215	-0.372792	-0.176587	-0.593501	-0.219106	-0.242892	-0.298532	-0.358846	-0.501661	-0.301134	-0.181488	-0.151235
TCGA-WY-A85A-01A-21R-A36H-07	0.0778547	-0.0831465	-0.117825	-0.344425	0.0323644	-0.304216	-0.192815	-0.0210461	-0.324816	-0.373567	0.00642526	-0.025492	-0.292205	-0.268892	-0.268613	-0.127385	-0.205654	-0.221868	-0.0710143	-0.0983243	0.099774	-0.389279	-0.107217	0.0221723	-0.339429	-0.050887	-0.170955	-0.0456027	-0.171071	-0.261653	-0.118566	-0.179488	-0.327908	-0.0585606	-0.22339	-0.0549364	-0.560834	0.0399479	-0.286484	-0.101543	-0.419623	-0.0514871	-0.384196	-0.0473482	-0.300247	-0.445962	-0.206094	-0.141882	-0.206428
TCGA-TM-A7C4-01A-11R-A32Q-07	0.194091	-0.346424	-0.458091	-0.457043	-0.34397	-0.496756	-0.375955	-0.241855	-0.538403	-0.384009	-0.32538	-0.244055	-0.365172	-0.487804	-0.565728	-0.284096	-0.172578	-0.563906	-0.217157	-0.404063	-0.128504	-0.254126	-0.172318	-0.243666	-0.39181	-0.207306	0.0454547	-0.3778	-0.558646	-0.306433	-0.264899	-0.465145	-0.399066	-0.144292	-0.293845	-0.307666	-0.471595	-0.0636721	-0.194654	-0.0149666	-0.443567	-0.201666	-0.469508	-0.148918	-0.257868	-0.573111	-0.298492	-0.218189	-0.360963
TCGA-DB-5274-01A-01R-1470-07	0.00648234	-0.160915	-0.172107	0.320389	0.0254608	0.25398	-0.23202	-0.324425	0.266455	-0.0891504	-0.182793	0.0403443	-0.333102	0.0048053	0.319989	0.183886	0.236252	0.344548	-0.0878941	-0.202615	0.0232679	0.111887	-0.265949	-0.322479	0.216505	-0.347942	-0.419566	-0.00793265	0.383844	-0.188168	0.161195	0.252665	0.230203	-0.385277	0.020632	-0.350216	0.242936	-0.175408	-0.3245	-0.295963	0.254686	-0.265385	-0.0544927	-0.221828	-0.00912833	-0.0653669	0.295069	-0.145409	0.298759
TCGA-RY-A843-01A-11R-A36H-07	0.209539	-0.16274	-0.171994	-0.41804	-0.327615	-0.268182	-0.201617	0.0198022	-0.234003	-0.523258	-0.0473873	0.0314468	-0.0506489	-0.329058	-0.572021	-0.289371	0.026256	-0.39655	-0.202941	-0.220105	0.0180612	-0.238015	-0.0493603	-0.389062	-0.27028	-0.109902	-0.0766564	-0.303013	-0.464623	0.0287392	-0.29871	-0.265741	-0.193438	0.0578866	-0.0706007	-0.130117	-0.195609	0.115141	-0.0345355	0.0616122	-0.40862	-0.0986372	-0.297818	-0.282737	-0.231562	-0.546982	-0.27011	-0.0600411	-0.256164
TCGA-QH-A6CZ-01A-11R-A32Q-07	0.0910713	-0.439262	-0.485936	-0.568018	-0.161881	-0.662711	-0.356004	-0.298593	-0.587445	-0.406944	-0.43705	-0.311856	-0.351978	-0.445321	-0.593726	-0.282726	-0.318593	-0.684541	-0.177578	-0.268131	-0.308624	-0.449334	-0.265483	-0.44825	-0.530451	-0.4189	-0.367245	-0.274804	-0.607408	-0.337317	-0.54381	-0.519058	-0.41623	-0.23134	-0.327528	-0.354325	-0.387915	-0.354797	-0.355916	-0.285917	-0.190129	-0.245753	-0.27009	-0.247656	-0.458867	-0.34362	-0.106863	-0.320586	-0.483491
TCGA-HT-7877-01A-11R-2403-07	0.15904	-0.254214	-0.451854	-0.576867	-0.274634	-0.615009	-0.155394	-0.283952	-0.5504	-0.258749	-0.271596	-0.210295	-0.048959	-0.389141	-0.416364	-0.540037	-0.235942	-0.642364	-0.534907	-0.168005	-0.0585603	-0.350661	-0.0306447	-0.0569987	-0.0906814	-0.294836	-0.292834	-0.318943	-0.636224	-0.080664	-0.520608	-0.389543	-0.139051	-0.233996	-0.184048	-0.181648	-0.560582	-0.125882	0.051448	-0.0862812	-0.364802	-0.0651802	-0.422855	-0.144436	-0.241877	-0.486679	-0.433322	-0.101788	-0.53962
TCGA-P5-A77W-01A-11R-A32Q-07	-0.0904317	-0.487292	-0.588709	-0.518401	-0.158446	-0.508823	-0.364313	-0.355556	-0.565216	-0.117499	-0.513817	-0.552365	-0.225583	-0.426098	-0.451094	-0.0815937	-0.437469	-0.484056	-0.207169	-0.374161	-0.252752	-0.469836	-0.321102	-0.195788	-0.525774	-0.361429	-0.467038	-0.217798	-0.54562	-0.345139	-0.29087	-0.354223	-0.385055	-0.527382	-0.00877142	-0.183608	-0.288934	-0.356199	-0.378212	-0.423767	-0.016598	-0.439246	-0.375158	-0.397068	-0.40852	-0.203714	0.129615	-0.42706	-0.432201
TCGA-DB-A64L-01A-11R-A29R-07	0.0433393	-0.341368	-0.234919	-0.324597	0.033247	-0.321451	-0.0956809	-0.381795	-0.30712	-0.204044	-0.300952	-0.164833	-0.380787	-0.351199	0.030204	-0.153872	-0.289886	-0.115913	-0.0473026	-0.029604	-0.122137	-0.285317	-0.274003	-0.472811	-0.117416	-0.237715	-0.235524	-0.189447	0.0171955	0.00818421	-0.31684	-0.0670157	0.000795771	-0.207534	-0.0296607	-0.359047	-0.0447016	-0.0955883	-0.340922	-0.339888	-0.390191	-0.0840172	-0.215167	0.0343025	-0.234169	-0.166703	-0.115805	-0.0896874	0.162578
TCGA-QH-A6X5-01A-12R-A32Q-07	0.193583	-0.414843	-0.433248	-0.467019	-0.25705	-0.467942	-0.361383	-0.456331	-0.352227	-0.229341	-0.364489	-0.291559	-0.381783	-0.381957	-0.333267	-0.356675	-0.00309999	-0.406087	-0.310014	-0.426599	-0.213749	-0.285228	-0.255288	-0.22236	-0.407817	-0.404295	-0.47022	-0.353756	-0.335814	-0.321464	-0.477594	-0.361024	-0.287755	-0.379776	0.0886111	-0.356039	-0.597384	-0.237851	-0.425538	-0.403419	-0.459626	-0.451916	-0.100522	-0.393901	-0.350303	0.0647009	0.0139544	-0.376789	-0.346322
TCGA-DB-A64V-01A-11R-A29R-07	0.150487	0.0437407	0.309212	0.463873	0.194797	0.487169	0.0371969	-0.245388	0.589839	0.0238062	-0.0201834	-0.0712357	-0.295758	0.326595	0.504327	-0.179971	0.158403	0.666151	0.0704848	0.131096	0.0296118	0.319491	-0.1543	-0.220592	0.380799	-0.275108	-0.232227	0.455098	0.642006	0.0344887	-0.166624	0.559217	0.35248	-0.0229506	-0.211056	-0.342784	-0.391033	-0.267993	-0.291494	-0.169837	-0.455619	0.0245879	0.415596	0.0860607	0.190536	0.547678	-0.108791	0.0170677	0.529735
TCGA-QH-A65R-01A-21R-A31N-07	-0.0662109	-0.27517	-0.383355	-0.429903	-0.164924	-0.463815	-0.190182	-0.266354	-0.442144	-0.0932779	-0.323368	-0.153712	-0.195374	-0.215946	-0.455706	0.306829	-0.11665	-0.400053	-0.105415	-0.151004	-0.275262	-0.264942	-0.161454	-0.192312	-0.260089	-0.068168	-0.300983	-0.253835	-0.366882	-0.225944	-0.334037	-0.30179	-0.135698	-0.37301	0.0200988	-0.14639	0.192869	-0.0623002	-0.235086	-0.352164	0.0264999	-0.212539	-0.152299	-0.143449	-0.36039	0.0597539	0.285018	-0.208305	-0.260767
TCGA-F6-A8O4-01A-11R-A36H-07	0.189247	-0.1874	-0.451077	-0.47322	-0.365019	-0.482143	-0.373773	-0.153639	-0.482961	-0.438259	-0.370971	-0.0666161	-0.284934	-0.433932	-0.572719	-0.165514	0.102153	-0.551892	-0.0260752	-0.329535	0.0722436	-0.469321	-0.150683	-0.116094	-0.471082	-0.135556	-0.247842	-0.456672	-0.489877	-0.408627	-0.376601	-0.467197	-0.416594	-0.252742	-0.306741	-0.271153	-0.0226479	0.126743	-0.149738	-0.0289159	0.132577	-0.173885	-0.0931954	-0.190957	-0.332319	-0.0608373	-0.0843929	-0.169232	-0.432552
TCGA-HW-7487-01A-11R-2027-07	0.273794	-0.311493	-0.462677	-0.520431	-0.198698	-0.566862	-0.26215	-0.307052	-0.548578	-0.323628	-0.339162	-0.289063	-0.341785	-0.445106	-0.551442	-0.409625	-0.337759	-0.608924	-0.19767	-0.173509	-0.293978	-0.368938	-0.209556	-0.507106	-0.351065	-0.279899	-0.306961	-0.305031	-0.638861	-0.142535	-0.424204	-0.263316	-0.273906	-0.141061	-0.193368	-0.360351	-0.477452	-0.157608	-0.227586	-0.157146	-0.601159	-0.193227	-0.177586	-0.322072	-0.24927	-0.431148	-0.348585	-0.199056	-0.377113
TCGA-DU-A7T8-01A-21R-A34R-07	-0.0280635	0.0477696	0.337938	0.453858	0.190164	0.508369	0.0502028	-0.000239625	0.293054	-0.405743	0.140082	-0.167804	0.0341793	0.205679	0.295627	-0.198715	-0.106731	0.378531	-0.223976	0.243281	0.0811431	0.439724	0.0415878	0.161961	0.385972	0.29201	0.146538	0.0748923	0.372316	0.160438	0.0607065	0.203857	0.228549	0.046354	0.238839	0.13895	-0.151325	-0.198514	0.0258351	-0.0635441	0.0927312	0.15714	-0.379314	0.261783	0.024095	-0.328181	0.185008	0.229899	0.190976
TCGA-HT-7603-01A-21R-2090-07	0.314524	-0.126776	-0.440525	-0.440545	-0.132379	-0.500002	-0.218339	-0.232684	-0.432998	-0.224429	-0.163055	-0.159474	-0.334572	-0.364218	-0.441789	-0.0947226	0.0571139	-0.555265	0.0873043	-0.143957	0.24358	-0.168163	-0.174194	-0.550232	-0.268506	-0.311621	-0.0676241	-0.225788	-0.47534	-0.171762	-0.039002	-0.273524	-0.246317	-0.097345	-0.453822	-0.425819	-0.3103	0.069002	-0.218562	-0.018225	-0.463798	-0.136784	-0.274503	-0.0936946	-0.311222	-0.452181	-0.161435	-0.116672	-0.319194
TCGA-VM-A8CB-01A-11R-A36H-07	-0.124872	-0.48239	-0.547106	-0.479325	-0.162904	-0.485111	-0.41078	-0.391293	-0.580171	-0.113964	-0.492745	0.00476821	-0.37585	-0.398579	-0.156313	0.268641	-0.00962564	-0.465009	0.153883	-0.332744	-0.396212	-0.425552	-0.372176	-0.410864	-0.35477	-0.400822	-0.519893	-0.266922	-0.417363	-0.354597	-0.285754	-0.392787	-0.378966	-0.489266	0.25203	-0.309787	0.145973	-0.182749	-0.423094	-0.441007	0.0146828	-0.366764	-0.0302547	-0.370213	-0.496847	0.466639	0.094188	-0.399789	-0.382916
TCGA-HT-7856-01A-11R-2403-07	0.335282	-0.0885121	-0.412547	-0.47408	-0.34279	-0.447572	-0.264405	-0.344275	-0.351936	-0.360669	-0.238148	-0.274808	-0.221855	-0.295424	-0.461873	-0.678296	-0.124883	-0.521021	-0.336228	-0.17936	0.112506	-0.0904154	-0.0750271	-0.404138	-0.270905	-0.193888	-0.203576	-0.4156	-0.567767	-0.156043	-0.219453	-0.299414	-0.206682	-0.0843931	-0.388399	-0.386353	-0.664859	-0.0398063	-0.02718	0.038641	-0.606372	-0.14331	-0.182432	-0.281814	-0.0264381	-0.535618	-0.422471	-0.0676338	-0.401414
TCGA-TM-A84R-01A-21R-A36H-07	0.331037	-0.200523	-0.458559	-0.455706	-0.259599	-0.591334	-0.292944	-0.314652	-0.450766	-0.433237	-0.294379	-0.286861	-0.369703	-0.383391	-0.42533	-0.541736	-0.161323	-0.62996	-0.103914	-0.192747	-0.0141748	-0.180713	-0.211424	-0.580273	-0.306214	-0.280999	-0.131343	-0.34151	-0.60826	-0.228485	-0.0814326	-0.349577	-0.278895	-0.137275	-0.456727	-0.43969	-0.588911	-0.142341	-0.133691	-0.0079313	-0.681742	-0.137761	-0.216064	-0.258835	-0.229728	-0.443064	-0.385864	-0.0619438	-0.332389
TCGA-S9-A6TY-01A-12R-A32Q-07	0.10308	-0.472709	-0.583308	-0.528755	-0.361307	-0.553799	-0.337536	-0.246397	-0.576266	-0.366271	-0.41897	-0.332473	-0.314439	-0.399931	-0.622028	0.0537361	-0.315294	-0.669208	-0.290546	-0.401412	-0.567725	-0.436768	-0.348555	-0.39732	-0.539852	-0.306998	-0.440876	-0.319585	-0.639485	-0.426112	-0.519393	-0.545364	-0.459521	-0.363617	-0.347059	-0.321282	0.319984	-0.313082	-0.38669	-0.358806	0.439763	-0.393851	-0.358687	-0.319072	-0.488589	-0.310857	-0.0317513	-0.365814	-0.534311
TCGA-QH-A86X-01A-11R-A36H-07	0.0238805	-0.471059	-0.401666	-0.523023	-0.187382	-0.230643	-0.318304	-0.337604	-0.296302	-0.299332	-0.423269	-0.321277	-0.150889	-0.41758	-0.307232	-0.349574	-0.344474	-0.405095	-0.368899	-0.235131	-0.548967	-0.475343	-0.162399	-0.09209	-0.245937	-0.241322	-0.431919	-0.155445	-0.435002	-0.185593	-0.47499	-0.259393	-0.229002	-0.417863	0.0397315	-0.169209	-0.632829	-0.237517	-0.240435	-0.340079	-0.265844	-0.123958	-0.0264015	-0.260109	-0.319981	0.358506	-0.131002	-0.256705	-0.353913
TCGA-QH-A6XC-01A-12R-A32Q-07	0.230209	0.0978232	0.188296	0.399707	0.0722256	0.268518	-0.0137954	-0.169852	0.189658	-0.00852519	-0.153234	0.199631	-0.189911	0.18781	0.177351	-0.0480164	0.175496	0.33629	0.0519926	-0.0692024	0.419736	0.267345	-0.0489722	-0.0513634	0.143029	-0.161719	0.083688	0.243577	0.31508	-0.0852417	0.0568897	0.346682	-0.0328136	-0.00478511	0.0121619	-0.276542	0.236436	0.351992	-0.00406218	0.0107363	0.18828	-0.131815	0.0963295	-0.0770738	0.207288	0.128748	0.181806	-0.0698983	0.332226
TCGA-R8-A6MK-01A-11R-A32Q-07	0.0846979	-0.467524	-0.447898	-0.530331	-0.0466917	-0.396047	-0.251772	-0.219705	-0.435433	-0.369285	-0.3852	-0.204237	-0.19511	-0.464187	-0.494677	0.0660889	-0.280483	-0.446617	-0.135361	-0.266196	-0.195862	-0.419461	-0.13262	-0.408154	-0.383953	-0.315107	-0.364268	-0.0957928	-0.573289	-0.187689	-0.464863	-0.36383	-0.276188	-0.368304	-0.0477579	-0.25572	-0.392004	-0.0158777	-0.319824	-0.335116	-0.00386723	-0.378806	-0.139533	-0.0391028	-0.405229	-0.0417395	0.100564	-0.380139	-0.438772
TCGA-DU-A7TG-01A-21R-A34R-07	0.352593	0.0623161	-0.0363831	-0.233732	-0.0580437	-0.33429	-0.0924894	-0.254609	-0.186572	-0.417483	-0.0178571	-0.0525034	-0.251411	-0.231339	-0.221846	-0.567392	-0.0707244	-0.396462	-0.161893	0.0600967	0.364333	0.112699	-0.0779169	-0.490941	0.0731151	-0.211506	-0.0624838	-0.330493	-0.228797	-0.0583478	0.13886	-0.250412	0.0616101	0.101495	-0.565573	-0.393634	-0.619635	0.063668	0.0470721	0.111798	-0.64861	-0.0158787	-0.22103	0.0516719	0.019266	-0.485764	-0.395825	0.179835	-0.0950044
TCGA-RY-A83Y-01A-11R-A36H-07	0.0034158	-0.436629	-0.286008	-0.00718258	-0.00910232	0.0622285	-0.27647	-0.428648	0.116325	-0.185909	-0.419708	0.0994074	-0.36876	-0.142469	0.0737773	-0.0977042	-0.0861581	0.255452	0.00980578	-0.345262	-0.201261	-0.0474271	-0.362234	-0.252135	0.0289005	-0.355213	-0.440682	0.145625	0.158764	-0.267475	-0.124874	0.147351	-0.121033	-0.447743	-0.188126	-0.428473	-0.428718	-0.139816	-0.396488	-0.424143	-0.215011	-0.347028	0.333695	-0.396817	-0.261789	0.398309	0.0887992	-0.331894	0.20299
TCGA-KT-A74X-01A-11R-A32Q-07	0.00203303	-0.363881	-0.533034	-0.248335	-0.223827	-0.417243	-0.245438	-0.233176	-0.472834	-0.0390053	-0.398439	-0.115335	-0.0875534	-0.223977	-0.00518182	-0.0238911	-0.0392219	-0.106582	-0.0261539	-0.386582	0.122486	-0.300781	-0.125909	0.0039295	-0.22152	-0.268051	-0.221615	-0.137631	-0.153532	-0.255174	-0.338108	-0.275079	-0.193663	-0.37103	0.253998	-0.178318	-0.115979	-0.296263	-0.264847	-0.308072	0.154724	-0.218117	-0.0690745	-0.377923	-0.137181	-0.198027	0.315956	-0.269883	-0.158743
TCGA-CS-6669-01A-11R-1896-07	0.383566	-0.161324	-0.408736	-0.479146	-0.276589	-0.459171	-0.221412	-0.231853	-0.387522	-0.223163	-0.120354	-0.125263	-0.317599	-0.374753	-0.413667	-0.485212	-0.156453	-0.544558	0.00235411	-0.163723	0.229707	-0.15264	-0.217132	-0.602686	-0.334158	-0.159254	-0.0206094	-0.427174	-0.579079	-0.185438	0.140101	-0.274883	-0.283809	-0.0510208	-0.540603	-0.374418	-0.484003	0.0219606	-0.112639	-0.000586853	-0.614811	-0.045246	-0.158725	-0.216788	-0.231984	-0.44509	-0.370298	-0.013796	-0.400432
TCGA-TQ-A7RQ-01A-11R-A33Z-07	0.146321	-0.424662	-0.535819	-0.605223	-0.308109	-0.596083	-0.268756	-0.380003	-0.505924	-0.404515	-0.444358	-0.340071	-0.19314	-0.457557	-0.602544	-0.270799	-0.511202	-0.615602	-0.427809	-0.30722	-0.496334	-0.518162	-0.235501	-0.212262	-0.435496	-0.180676	-0.423878	-0.477769	-0.562975	-0.172987	-0.374356	-0.503255	-0.333137	-0.447972	-0.242394	-0.163159	-0.442155	-0.157502	-0.182021	-0.351157	-0.438148	-0.207272	-0.416005	-0.262785	-0.401555	-0.237235	-0.208182	-0.257017	-0.456462
TCGA-QH-A6X4-01A-51R-A32Q-07	0.0867958	-0.432401	-0.547745	-0.465637	-0.171028	-0.627425	-0.448925	-0.45746	-0.451559	-0.425555	-0.493359	-0.411634	-0.372295	-0.445596	-0.454854	-0.10765	-0.464127	-0.691224	-0.276102	-0.422542	-0.560316	-0.446252	-0.357781	-0.130784	-0.498759	-0.382061	-0.516327	-0.385295	-0.611337	-0.370629	-0.510679	-0.50644	-0.430194	-0.405362	-0.259575	-0.302311	-0.200015	-0.357447	-0.420199	-0.40386	-0.056825	-0.454553	-0.282047	-0.381393	-0.439917	-0.12008	-0.0777731	-0.418619	-0.58795
TCGA-TQ-A7RS-01A-12R-A33Z-07	-0.0952205	-0.486277	-0.59138	-0.592964	-0.427167	-0.549682	-0.338086	-0.422019	-0.526489	-0.260026	-0.437119	-0.461247	-0.293167	-0.484463	-0.566227	-0.295154	-0.32788	-0.680819	-0.491742	-0.474323	-0.402532	-0.434242	-0.238442	0.0280548	-0.408029	-0.295707	-0.514116	-0.431611	-0.650201	-0.317957	-0.496393	-0.541774	-0.328252	-0.470195	-0.237685	-0.336214	-0.526489	-0.32425	-0.33009	-0.423243	-0.35563	-0.435776	-0.290745	-0.396756	-0.473441	-0.185132	-0.22988	-0.410514	-0.625177
TCGA-S9-A7QZ-01A-12R-A34R-07	0.0588652	-0.346736	-0.569167	-0.619565	-0.327491	-0.602035	-0.399294	-0.32983	-0.591585	-0.211484	-0.500679	-0.356177	-0.185479	-0.411891	-0.545977	-0.375644	-0.274992	-0.692714	-0.464143	-0.373328	-0.373515	-0.388462	-0.156347	0.0571854	-0.399319	-0.249562	-0.370442	-0.442209	-0.641232	-0.242838	-0.732531	-0.427338	-0.347633	-0.375704	-0.256276	-0.19228	-0.563926	-0.178014	-0.108196	-0.291771	-0.330724	-0.332955	-0.266432	-0.476618	-0.387774	-0.208385	-0.267697	-0.32594	-0.563819
TCGA-RY-A83X-01A-11R-A36H-07	0.111525	-0.465608	-0.562011	-0.605797	-0.296872	-0.527504	-0.298042	-0.298108	-0.588349	0.0353306	-0.475894	-0.359051	-0.000306191	-0.456095	-0.514823	0.0528634	-0.355796	-0.638769	-0.355945	-0.402348	-0.518023	-0.384434	-0.138396	0.0882972	-0.413093	-0.252219	-0.491154	-0.435582	-0.670774	-0.239936	-0.497421	-0.574822	-0.362982	-0.426154	0.21818	-0.152685	-0.0924472	-0.33022	-0.305149	-0.363534	0.0753548	-0.438832	-0.122041	-0.409887	-0.480377	-0.0939405	-0.0451193	-0.402829	-0.592891
TCGA-S9-A7R1-01A-12R-A34R-07	0.19874	-0.364838	-0.473204	-0.517857	-0.18424	-0.590489	-0.20862	-0.332215	-0.607732	-0.46253	-0.253889	-0.308205	-0.271551	-0.428131	-0.644262	-0.283032	-0.431372	-0.636504	-0.39556	-0.228405	-0.5219	-0.137849	-0.179384	-0.309978	-0.379943	-0.149807	-0.411165	-0.415358	-0.516778	-0.157738	-0.523234	-0.505262	-0.174092	-0.338926	-0.445002	-0.172063	-0.208393	-0.0797492	-0.221445	-0.280703	-0.354445	-0.133013	-0.431096	-0.0214738	-0.340794	-0.483997	-0.0979245	-0.181519	-0.487852
TCGA-HT-7474-01A-11R-2027-07	0.324649	-0.121568	-0.356342	-0.429841	0.0666695	-0.504453	-0.225703	-0.139366	-0.370915	-0.26874	-0.14533	-0.112534	-0.204816	-0.18476	-0.156871	-0.494334	-0.119187	-0.211335	-0.171914	-0.0172108	0.031713	-0.173527	-0.0499832	-0.335746	-0.221179	-0.266662	-0.0550936	-0.150477	-0.336491	-0.149955	-0.0713074	-0.0411286	-0.247227	-0.00553385	-0.378493	-0.39511	-0.545905	0.0352052	-0.0702907	0.0914878	-0.556771	-0.0999239	-0.0638411	-0.00719075	-0.00630469	-0.556044	-0.332136	-0.0279795	-0.0645721
TCGA-WY-A859-01A-12R-A36H-07	0.250307	-0.294725	-0.479238	-0.497063	-0.407996	-0.520902	-0.354737	-0.354108	-0.474659	-0.33246	-0.356482	0.00513696	-0.41743	-0.5427	-0.516179	-0.194625	0.10184	-0.648583	-0.0613983	-0.326516	0.0780064	-0.367018	-0.272209	-0.235637	-0.418757	-0.244526	-0.0196703	-0.46954	-0.643221	-0.330985	0.0202182	-0.475418	-0.40568	-0.161984	-0.321452	-0.406516	-0.229808	-0.0371446	-0.257113	-0.155029	-0.310215	-0.196527	-0.22387	-0.319474	-0.349356	-0.593966	-0.178866	-0.234609	-0.499356
TCGA-P5-A737-01A-11R-A32Q-07	-0.0692889	-0.394321	-0.44265	-0.377705	-0.0884437	-0.483705	-0.367855	-0.27118	-0.53378	-0.442391	-0.412934	-0.441967	-0.318335	-0.262151	-0.37455	-0.249463	-0.429568	-0.541165	-0.200304	-0.287498	-0.484525	-0.347418	-0.176715	0.0470038	-0.371465	0.0219531	-0.399402	-0.399761	-0.487206	-0.275143	-0.339703	-0.451121	-0.336616	-0.313921	-0.106694	-0.0314573	-0.266285	-0.364787	-0.34222	-0.339383	-0.0537888	-0.28187	-0.480202	-0.318483	-0.400351	-0.502651	0.0479979	-0.281906	-0.429009
TCGA-QH-A6X8-01A-12R-A32Q-07	0.0784235	-0.169087	-0.437031	-0.294953	0.000121459	-0.470482	-0.218175	-0.161226	-0.446905	-0.135103	-0.0249418	-0.175997	-0.130812	-0.116202	-0.384826	-0.173482	-0.260329	-0.510629	-0.196596	-0.202616	-0.437535	-0.245825	-0.0873279	0.221503	-0.356663	-0.087872	-0.240561	-0.277576	-0.411628	-0.0870353	-0.266695	-0.335371	-0.277256	-0.0793007	-0.295772	-0.00434508	0.201514	-0.232849	-0.209439	-0.189844	-0.0151031	-0.138558	-0.00412566	-0.410773	-0.248201	0.0243839	0.0604698	-0.133793	-0.460692
TCGA-S9-A7IY-01A-11R-A34F-07	0.242054	-0.00901166	0.29791	0.0552435	0.12523	0.179482	0.12366	-0.0964051	0.289059	-0.163136	0.132307	0.0172906	-0.168756	0.0379305	0.3512	-0.334278	-0.0173839	0.207236	-0.0889471	0.170424	0.0727488	0.0576063	-0.0749258	0.00128969	0.293059	0.0468951	-0.257618	0.265392	0.257778	0.0958151	0.184549	0.1039	0.239287	0.0297923	-0.229162	-0.0145838	-0.549802	0.0588147	-0.142599	-0.102776	-0.451609	-0.00932421	0.321706	0.220302	0.241347	0.623562	-0.188151	0.0412895	0.25981
TCGA-HT-7607-01A-11R-2090-07	0.32778	-0.0960647	0.0009344	0.163343	-0.218336	0.108336	-0.056949	-0.152133	0.178748	-0.254491	-0.0917519	-0.151125	-0.151129	0.0939059	-0.158718	-0.518691	-0.179418	0.0328474	-0.144535	0.0481397	0.178028	0.26133	-0.0498627	-0.50365	-0.00310983	-0.145263	0.0857953	-0.0516954	0.0442439	0.026627	0.123345	0.233714	0.0145062	0.110943	-0.543031	-0.334003	-0.507341	-0.0776175	0.0457461	0.155799	-0.615718	-0.0211242	-0.00530256	0.0276699	0.260742	-0.342374	-0.399802	0.0227742	0.249022
TCGA-DB-5277-01A-01R-1470-07	0.138775	-0.192873	-0.379413	-0.0968299	-0.296196	-0.259425	-0.38218	-0.0185322	-0.211036	0.108588	-0.189565	-0.0659722	-0.145536	-0.198389	-0.323511	0.326303	-0.253906	-0.221936	0.0805306	-0.400842	-0.419799	-0.0666547	-0.0744288	0.034586	-0.318507	-0.120169	-0.0840443	-0.0285124	-0.0959316	-0.223442	0.0833943	-0.206102	-0.286301	-0.124297	0.411464	-0.0822488	0.593226	-0.156878	-0.147775	-0.106135	0.490011	-0.188161	-0.319859	-0.355536	-0.0735489	-0.409395	0.097957	-0.193592	-0.18916
TCGA-FG-7641-01B-11R-2256-07	0.314802	-0.384493	-0.514456	-0.575994	-0.370462	-0.563108	-0.30873	-0.298011	-0.585426	-0.388398	-0.340222	-0.310854	-0.23792	-0.513687	-0.671658	-0.41169	-0.385928	-0.642804	-0.453412	-0.287765	-0.573654	-0.475302	-0.16487	-0.32076	-0.422447	-0.294521	-0.303661	-0.473576	-0.669494	-0.195404	-0.401583	-0.429644	-0.414434	-0.234311	-0.354947	-0.23752	-0.455666	-0.167471	-0.228559	-0.2015	-0.529702	-0.204147	-0.209431	-0.339677	-0.39654	-0.444942	-0.43038	-0.307245	-0.548072
TCGA-DU-A7TI-01A-11R-A33Z-07	0.220422	0.0314432	0.518833	0.426677	0.128378	0.466669	0.112689	0.214302	0.319787	-0.485566	0.304449	-0.226783	-0.118472	0.278723	-0.0667876	-0.26121	-0.233493	0.461964	-0.328405	0.294287	-0.114376	0.189361	0.0154014	-0.0104647	0.0229761	0.25108	-0.0373571	0.384614	0.499077	0.235619	0.0477737	0.423589	0.135397	0.295986	0.102797	0.131325	-0.372119	0.0669909	-0.0103804	0.165777	-0.218585	0.139192	-0.339174	0.365854	0.228178	-0.503202	-0.364973	0.222949	0.543881
TCGA-E1-5307-01A-01R-1896-07	0.211644	0.0679234	0.0248427	-0.285916	-0.0997549	-0.199283	0.0210304	0.193236	-0.357766	-0.129652	0.269826	-0.0297653	0.0121592	-0.0670244	-0.390132	-0.0385711	-0.355194	-0.488404	-0.0756959	0.140518	0.0649198	-0.176904	0.159544	0.104883	-0.101594	0.280449	0.120652	-0.376661	-0.450937	0.106153	-0.158865	-0.302346	-0.135352	0.250881	-0.134301	0.242022	-0.227006	0.321305	0.0227109	0.143038	-0.153113	0.154754	-0.196782	0.104536	-0.00528099	-0.34908	-0.185504	0.100029	-0.342135
TCGA-DB-A4XC-01A-11R-A26U-07	0.209614	0.156479	0.364921	0.241954	-0.244032	0.339276	-0.00297389	0.095324	0.0255428	-0.382578	0.154286	-0.123997	0.107395	0.0237557	-0.093672	-0.0624617	-0.0695888	0.0241841	-0.427103	0.147811	0.233264	0.304856	0.0908589	0.287427	-0.0262067	0.273187	0.0407465	-0.00492854	-0.0292348	0.185019	-0.0956207	-0.0425319	-0.0440217	0.328346	-0.0845704	0.216548	-0.324605	0.177235	0.100145	0.168009	-0.0533423	0.190481	-0.123201	0.232724	0.18271	-0.186112	-0.323936	0.256335	0.195838
TCGA-E1-5318-01A-01R-1470-07	0.0190761	0.0939676	-0.308123	-0.403804	-0.259544	-0.372644	-0.0247052	0.0674459	-0.198198	0.292147	-0.0457439	-0.279733	0.25201	-0.0516811	-0.147671	-0.0122077	-0.347158	-0.26117	-0.107872	-0.036489	-0.120987	-0.341881	0.159784	0.2273	-0.0513046	0.259199	-0.0290511	-0.219365	-0.315671	0.0729881	0.133675	-0.327875	-0.0963509	-0.028687	0.265508	0.313972	0.0512645	-0.268542	0.208696	0.102272	0.157901	-0.0664876	-0.281708	-0.0914221	-0.112576	-0.295311	-0.00610514	-0.120417	-0.295835
TCGA-HT-8105-01A-11R-2404-07	0.101665	-0.243414	-0.377542	-0.443204	-0.262216	-0.433452	-0.147477	-0.242878	-0.560613	-0.226048	-0.340757	-0.261937	-0.239255	-0.272817	-0.540056	-0.0263507	-0.313265	-0.443703	-0.129773	-0.220972	-0.344414	-0.172926	-0.216454	-0.387395	-0.15718	-0.272642	-0.116595	-0.206772	-0.334759	-0.029758	-0.377797	-0.274285	-0.115387	-0.260041	-0.267336	-0.200402	-0.15166	-0.281025	-0.0572443	-0.242473	-0.42335	-0.0777022	-0.145897	-0.110627	-0.292388	-0.131598	-0.152095	-0.133059	-0.230327
TCGA-CS-6668-01A-11R-1896-07	0.037174	-0.411838	-0.528424	-0.554615	-0.251348	-0.508689	-0.331576	-0.238084	-0.48859	-0.0997051	-0.351994	-0.4644	-0.146781	-0.341533	-0.519014	-0.025236	-0.456751	-0.600786	-0.383337	-0.341445	-0.413165	-0.350912	-0.175744	-0.109924	-0.428053	-0.168491	-0.333684	-0.31457	-0.54527	-0.128609	-0.352755	-0.485706	-0.345778	-0.320308	-0.237962	-0.114558	0.0487227	-0.219859	-0.235822	-0.334678	-0.307157	-0.304939	-0.313719	-0.298493	-0.389636	-0.176544	-0.101539	-0.292564	-0.515931
TCGA-HT-7483-01A-11R-2027-07	0.137105	0.101695	-0.143437	0.147702	-0.216092	-0.073335	0.198686	0.275897	-0.0892816	0.0958545	0.144797	0.114951	0.166503	0.252468	-0.174511	0.31947	0.0614134	-0.190022	0.142744	-0.074989	0.121087	0.121502	0.1719	0.0507536	0.258003	-0.00665511	0.157329	0.121754	0.0571671	-0.0512912	0.357199	-0.114997	0.122713	0.222864	-0.19018	0.156088	0.31507	0.195049	0.298976	0.277744	0.0565595	0.158577	-0.0613658	0.12882	0.14905	-0.29172	0.108061	0.184785	0.0581846
TCGA-HT-7694-01A-11R-2256-07	0.340899	-0.211715	-0.448118	-0.540801	-0.227136	-0.477511	-0.274295	-0.299901	-0.549161	-0.38946	-0.289849	-0.217399	-0.294325	-0.393689	-0.446674	-0.521014	-0.119529	-0.670191	-0.261123	-0.203112	-0.0367203	-0.259664	-0.145391	-0.529647	-0.33628	-0.293112	-0.191171	-0.410625	-0.653304	-0.120417	-0.140844	-0.387944	-0.232378	-0.106304	-0.509258	-0.3961	-0.529104	-0.0955748	-0.170085	-0.0315601	-0.601731	-0.191015	-0.222727	-0.282922	-0.176419	-0.600365	-0.39726	-0.0903245	-0.441492
TCGA-DB-A4X9-01A-11R-A26U-07	0.0928484	-0.209664	-0.310263	-0.449223	-0.297364	-0.330348	-0.222792	-0.165627	-0.437362	-0.272885	-0.0638647	-0.141003	-0.211268	-0.391353	-0.420244	-0.0305519	-0.203723	-0.42228	-0.392413	-0.208482	-0.160162	-0.231222	-0.106122	0.054225	-0.318571	-0.0950027	-0.0792598	-0.184028	-0.383671	-0.254881	-0.418601	-0.253354	-0.27713	-0.143853	-0.249342	-0.042884	-0.0518387	-0.239558	-0.166773	-0.0553961	0.207934	-0.169378	-0.391756	0.062631	-0.278824	-0.551443	-0.256286	-0.152269	-0.265854
TCGA-DB-A4XB-01A-11R-A26U-07	0.142748	-0.0217369	-0.00833824	-0.411751	-0.299225	0.127145	-0.0258194	0.163235	-0.077297	-0.099052	0.0678697	-0.0372676	0.17581	-0.00550398	-0.0365831	-0.182128	-0.380193	-0.309686	-0.280161	0.0497951	0.022106	-0.294756	0.0496122	0.331395	-0.287919	0.197672	0.342857	-0.23107	-0.285681	-0.106578	-0.044963	-0.285459	-0.268263	0.106172	-0.0900555	0.238406	0.0790462	0.0695497	0.00832657	0.118497	0.0327321	0.171755	-0.374365	0.186767	-0.0804127	-0.323111	-0.126457	0.131594	-0.219827
TCGA-S9-A6WL-01A-21R-A33Z-07	0.169295	-0.174079	-0.393877	-0.393238	-0.281134	-0.430422	-0.0539304	-0.041108	-0.332515	-0.0560384	-0.329227	-0.0565402	0.049091	0.0493022	-0.424152	-0.183044	-0.0734971	-0.367987	0.00173775	-0.286589	-0.0069316	-0.0242752	0.00934206	-0.242294	-0.28508	-0.147538	-0.0510009	-0.169248	-0.272858	-0.168717	-0.157097	-0.228783	-0.209431	-0.168762	-0.163167	-0.106691	-0.21325	0.0731362	0.289358	0.0514822	-0.0738946	-0.250054	-0.0343647	-0.278015	-0.0675267	0.0670588	-0.0075734	-0.107682	-0.128418
TCGA-CS-5396-01A-02R-1470-07	0.0541274	-0.127293	-0.160265	0.0168176	-0.070278	-0.175043	0.158275	0.13065	-0.0219526	0.331562	-0.0538032	-0.0920164	0.264391	0.265203	0.0234614	-0.273175	-0.256472	0.312423	0.122899	0.100668	-0.0671131	0.270282	0.0279072	-0.225614	-0.0742398	0.127267	-0.248393	0.210727	0.417329	0.152144	-0.058687	0.26175	0.0355063	-0.0581236	-0.314546	0.242831	-0.276362	0.197513	0.138116	-0.0679957	0.0918526	0.0427029	0.395653	-0.029227	0.163726	0.579109	-0.129272	-0.0337223	0.0662443
TCGA-HT-8109-01A-11R-2404-07	0.276554	-0.115741	-0.19348	-0.426299	-0.339384	-0.338736	-0.0950553	-0.130002	-0.372877	-0.109751	-0.0516221	-0.302783	-0.14901	-0.299796	-0.346888	-0.258968	-0.398829	-0.494881	-0.342779	-0.010338	-0.349628	-0.224365	-0.0321941	-0.439372	-0.15189	-0.186296	-0.114853	-0.274038	-0.469791	-0.00789996	-0.24078	-0.444272	-0.159523	0.0745318	-0.513656	-0.147508	-0.408701	-0.243501	0.00810782	0.0851532	-0.526123	0.0693282	-0.00458956	0.121418	0.0334767	-0.148649	-0.402151	0.156244	-0.225992
TCGA-HT-7695-01A-11R-2256-07	0.29207	-0.219561	-0.415001	-0.489238	-0.341001	-0.504596	-0.127419	-0.123574	-0.496214	-0.180098	-0.195306	-0.323476	-0.121931	-0.365155	-0.430989	-0.426247	-0.260831	-0.539642	-0.315869	-0.1493	-0.19803	-0.377565	-0.0117142	-0.361256	-0.294923	-0.224655	-0.0196246	-0.391724	-0.509387	-0.143561	-0.0240174	-0.423571	-0.252876	-0.0768431	-0.522607	-0.197839	-0.380596	-0.183122	-0.101893	-0.0316717	-0.529369	-0.100814	-0.273107	-0.149788	-0.159081	-0.610896	-0.260884	-0.0685935	-0.349789
TCGA-HT-7480-01A-11R-2090-07	0.197542	-0.360808	-0.460416	-0.574663	-0.25894	-0.48769	-0.272538	-0.212302	-0.542783	-0.18616	-0.322155	-0.496666	0.00182785	-0.349552	-0.439195	-0.425057	-0.446691	-0.561426	-0.440352	-0.307638	-0.363249	-0.444609	-0.0478375	0.130194	-0.418841	-0.0349076	-0.226702	-0.306548	-0.551825	-0.149808	-0.418614	-0.409218	-0.357925	-0.264296	-0.12644	-0.0768223	-0.473078	-0.239804	0.00826414	-0.0612354	-0.438071	-0.195834	-0.231926	-0.204434	-0.190448	-0.302962	-0.405644	-0.227775	-0.439555
TCGA-S9-A6UB-01A-21R-A33Z-07	-0.114805	-0.510313	-0.566132	-0.58855	-0.327142	-0.601508	-0.416802	-0.344301	-0.600976	-0.161812	-0.513939	-0.501411	-0.327926	-0.348478	-0.551744	0.315013	-0.468441	-0.635861	-0.474403	-0.433894	-0.449981	-0.508998	-0.301594	-0.199322	-0.52648	-0.457693	-0.446847	-0.380223	-0.609325	-0.359864	-0.617704	-0.592758	-0.439215	-0.455544	-0.0665465	-0.241839	0.397322	-0.421667	-0.396205	-0.417007	0.199171	-0.425078	-0.421086	-0.359625	-0.481206	-0.222742	0.033846	-0.445037	-0.565957
TCGA-DU-8162-01A-21R-2256-07	0.383836	0.0790165	-0.000990599	-0.237963	-0.157764	-0.219875	-0.0670499	-0.0499256	-0.256748	-0.148785	0.0790119	-0.0906428	-0.00686925	-0.111251	-0.286842	-0.508237	-0.227008	-0.309584	-0.113349	0.00407197	0.0970372	0.201402	0.0434235	-0.422992	0.107348	-0.117376	0.0264377	-0.165367	-0.0851827	0.140605	0.0644746	-0.0828501	0.0946063	0.219792	-0.370481	-0.237659	-0.484116	0.213445	0.1939	0.227869	-0.528334	0.0642738	0.00248202	0.0682521	0.257953	-0.407164	-0.393636	0.21578	-0.0163717
TCGA-DU-8168-01A-11R-2256-07	-0.0131582	-0.390521	-0.469116	-0.426845	-0.310975	-0.418775	-0.334458	-0.120183	-0.487237	-0.154892	-0.388103	-0.410278	-0.0534245	-0.28845	-0.531941	0.192882	-0.368492	-0.548951	-0.405468	-0.363458	-0.359288	-0.397147	-0.195717	-0.063104	-0.467253	-0.17367	-0.205596	-0.287886	-0.475261	-0.183089	-0.579863	-0.488524	-0.386142	-0.328937	0.181093	-0.0176232	0.329593	-0.264786	-0.13844	-0.239267	0.217379	-0.259047	-0.390202	-0.270158	-0.302892	-0.413312	-0.0514224	-0.233404	-0.279351
TCGA-FG-8186-01A-11R-2256-07	0.23799	-0.103021	0.355407	0.444123	0.346325	0.52599	0.093655	-0.136253	0.422761	-0.102547	0.00485981	0.0949368	-0.0905714	0.302647	0.0968522	-0.18334	-0.175802	0.519864	-0.0906734	0.256533	-0.424211	0.227372	-0.0595696	-0.041864	0.27646	-0.00502796	-0.008588	0.389223	0.528448	0.179164	-0.321699	0.430982	0.329112	0.0622132	0.0930458	-0.109842	-0.404353	-0.16211	-0.131345	-0.107728	-0.323178	0.055749	0.387966	0.338773	0.301523	0.311704	-0.152144	0.19717	0.524902
TCGA-QH-A6X9-01A-12R-A32Q-07	0.0955314	-0.257947	-0.395927	-0.491158	-0.254677	-0.481862	-0.268887	0.0096372	-0.527238	-0.344111	-0.188447	-0.482454	-0.205214	-0.448034	-0.541505	0.0868886	-0.20267	-0.587784	-0.481366	-0.278334	-0.296105	-0.42624	-0.177539	0.103491	-0.459461	-0.157251	-0.0908016	-0.40335	-0.577052	-0.202872	-0.531531	-0.507126	-0.419705	-0.0264705	0.0395657	0.0381878	0.0664787	-0.163347	-0.30181	-0.159733	0.103396	-0.0722531	-0.473405	-0.0635429	-0.382691	-0.499175	-0.28428	-0.244727	-0.489797
TCGA-DB-A64W-01A-11R-A29R-07	0.141586	-0.378129	-0.610234	-0.611733	-0.403041	-0.618753	-0.322701	-0.0345357	-0.620431	-0.285665	-0.310582	-0.330764	-0.0235172	-0.397711	-0.463563	0.278532	-0.060845	-0.736085	-0.306436	-0.369257	-0.305002	-0.307604	-0.147153	-0.36172	-0.479944	-0.139968	0.0353598	-0.499263	-0.686435	-0.32873	-0.492546	-0.545344	-0.434668	-0.161143	0.460788	-0.0715462	0.451565	-0.343131	-0.21764	-0.140211	0.367561	-0.186953	-0.479887	-0.410798	-0.435465	-0.736419	0.068323	-0.237304	-0.625903
TCGA-HW-8322-01A-11R-2404-07	0.0145687	-0.336662	-0.400356	-0.316569	-0.364346	-0.0883347	-0.334534	-0.182635	-0.17917	0.0937021	-0.325369	-0.383512	-0.0645801	-0.2076	-0.20314	0.00140921	-0.347331	-0.263905	-0.360873	-0.32707	-0.384633	-0.301723	-0.204636	-0.0802276	-0.339922	-0.13808	-0.151476	-0.162212	-0.293196	-0.23722	-0.323829	-0.28011	-0.303094	-0.278841	0.10498	-0.062678	0.228778	-0.376316	-0.247147	-0.294341	0.190982	-0.151015	-0.134423	-0.156844	-0.177951	-0.0705384	0.0697648	-0.259534	-0.277267
TCGA-VV-A829-01A-21R-A36H-07	-0.0339825	-0.140025	0.136056	-0.0151364	0.110241	0.422242	0.112632	-0.0536809	0.133577	-0.0351129	0.0599137	-0.157957	0.0620928	-0.062152	-0.0600041	0.111933	-0.230507	0.244972	0.00192425	0.150844	-0.341893	-0.256467	0.0102139	-0.317019	0.0271763	0.0196184	-0.33492	0.044786	0.385801	0.171139	0.0792692	0.198774	0.0720177	-0.160059	-0.0385271	0.15994	0.0177071	-0.0281735	-0.0797304	-0.168412	0.124538	0.0927965	-0.136365	0.287151	-0.117407	0.126297	0.0482645	-0.115773	0.160372
TCGA-DU-A76R-01A-11R-A32Q-07	0.223767	-0.299049	-0.376611	-0.354442	-0.231181	-0.453863	-0.326017	-0.324147	-0.271261	-0.43787	-0.5178	-0.251443	-0.137654	-0.430076	-0.659116	0.015883	-0.129509	-0.53585	-0.0447328	-0.344729	-0.56962	0.0651758	-0.119911	-0.467178	-0.277114	-0.347275	-0.33988	-0.358356	-0.567865	-0.275702	-0.265525	-0.38206	-0.241019	-0.368398	-0.24347	-0.37347	-0.0600958	0.0521872	-0.0154035	-0.228199	-0.236879	-0.399883	-0.124293	-0.154838	-0.239334	-0.203001	-0.224162	-0.24998	-0.416645
TCGA-HT-A74L-01A-11R-A32Q-07	0.132642	-0.271971	-0.390043	-0.466778	-0.120304	-0.420222	-0.145588	-0.228035	-0.385129	-0.384653	-0.283545	-0.126989	0.0820357	-0.420456	-0.492021	-0.123164	-0.401398	-0.662082	-0.503568	-0.207558	-0.619317	-0.323239	-0.0766188	-0.200654	-0.249268	-0.154478	-0.19211	-0.29365	-0.621155	0.0684084	-0.510884	-0.511222	-0.237796	-0.291449	0.138158	0.00903384	-0.173078	-0.199753	-0.196901	-0.250774	-0.070034	-0.134906	-0.217919	-0.0789777	-0.26435	-0.0169383	-0.28884	-0.227901	-0.599455
TCGA-E1-5319-01A-01R-1896-07	0.127762	-0.0836073	-0.229032	-0.210996	-0.0873158	-0.22884	0.0802263	0.036066	-0.0949125	0.156205	0.0324384	-0.218595	0.0460252	0.0285394	0.157803	-0.341055	-0.0554682	-0.029999	-0.045204	-0.076859	-0.160481	0.28724	0.0692497	-0.235174	0.0824408	-0.092583	-0.218159	-0.0091934	-0.203045	0.055654	0.122676	-0.156047	0.141904	-0.159082	-0.169267	0.0540169	-0.404205	-0.165347	0.124908	-0.068176	-0.464631	0.0535963	0.30698	0.146375	0.133365	0.324241	-0.119069	0.0184682	-0.0608345
TCGA-E1-A7YO-01A-11R-A34F-07	-0.0289622	-0.38686	-0.468824	-0.538521	-0.38447	-0.540529	-0.175618	-0.194466	-0.572263	-0.415469	-0.435432	-0.320985	-0.0583572	-0.338955	-0.634221	-0.390255	-0.445865	-0.490942	-0.457367	-0.289563	-0.405305	-0.280289	-0.0661167	-0.0725921	-0.238016	-0.168873	-0.484015	-0.356083	-0.438321	-0.0815562	-0.407043	-0.372798	-0.20103	-0.341551	-0.279294	-0.0623873	-0.338266	-0.214542	-0.0126329	-0.243531	-0.478918	-0.223947	-0.219838	-0.297861	-0.267024	0.0266558	-0.365079	-0.215975	-0.350676
TCGA-S9-A6U2-01A-21R-A33Z-07	0.0724149	-0.213704	0.0963226	-0.298978	0.0172216	-0.1253	0.141457	0.046742	-0.126081	-0.0404273	-0.0657789	-0.328768	0.0976357	0.0495799	-0.205068	-0.212078	-0.368441	-0.0851143	-0.342601	0.0791189	-0.285187	0.00864628	0.19575	0.12844	-0.0636669	-0.123261	-0.229938	0.00205027	0.00279068	-0.0240259	-0.224121	-0.117634	0.0371336	-0.171926	-0.0909122	0.0724774	-0.464291	-0.0816347	0.0734555	-0.0317199	-0.299935	-0.061692	-0.0489765	0.109206	-0.014765	0.230073	-0.242779	-0.0333621	-0.0153446
TCGA-TM-A84H-01A-11R-A36H-07	0.155454	-0.309628	-0.283865	-0.431708	-0.335265	-0.315757	-0.347636	-0.177795	-0.409861	-0.371643	-0.352889	-0.364914	-0.106171	-0.327199	-0.523853	-0.255508	-0.36914	-0.577527	-0.595042	-0.20004	-0.306703	-0.338506	-0.16521	0.0320428	-0.39127	-0.0396487	-0.225658	-0.46343	-0.631679	-0.0945122	-0.299161	-0.453848	-0.330602	-0.281329	0.289912	-0.0431256	-0.161808	-0.261784	-0.180739	-0.264561	-0.18239	-0.291261	-0.367005	0.0811156	-0.428827	-0.0997028	-0.280449	-0.293558	-0.513416
TCGA-DU-7292-01A-11R-2027-07	0.298961	0.231986	-0.19706	-0.275151	-0.35531	-0.391552	-0.03587	0.115168	-0.288991	0.155122	-0.0945241	0.0626323	0.0496726	-0.0712187	-0.359587	-0.289132	0.00866865	-0.160386	-0.0614644	-0.129127	-0.0444963	0.112729	0.129835	-0.181518	-0.0330377	-0.0780702	0.313416	-0.091654	-0.209831	-0.0138875	0.185693	-0.0318909	-0.0705218	0.131617	-0.236474	-0.0958125	0.180379	0.15571	0.340345	0.302557	-0.0344633	0.00913799	0.120393	-0.135858	0.251064	-0.172243	-0.236403	0.0686567	-0.0955433
TCGA-DU-8164-01A-11R-2256-07	0.115404	-0.402587	-0.496826	-0.599045	-0.314134	-0.608631	-0.198349	-0.0264553	-0.564726	-0.261106	-0.335195	-0.365472	-0.00159671	-0.402487	-0.514148	-0.118483	-0.327648	-0.668045	-0.317619	-0.265484	-0.198295	-0.424924	-0.0514865	-0.126805	-0.433403	-0.246063	-0.231435	-0.429334	-0.566597	-0.157156	-0.253463	-0.546644	-0.341247	-0.292173	-0.224446	0.0218652	-0.249252	-0.28483	-0.0936565	-0.171894	-0.0972388	-0.17285	-0.269788	-0.289988	-0.333737	-0.438235	-0.0439789	-0.25721	-0.42126
TCGA-HW-7495-01A-11R-2027-07	0.29098	-0.237531	-0.441328	-0.555437	-0.382871	-0.487902	-0.154389	-0.279211	-0.420901	-0.269914	-0.287934	-0.105041	-0.0927109	-0.392102	-0.519069	-0.482337	-0.326376	-0.598549	-0.28724	-0.291335	-0.400588	-0.312044	-0.0305622	-0.264104	-0.279136	-0.307496	0.094128	-0.400949	-0.637493	-0.1844	-0.442633	-0.404227	-0.259718	-0.108267	-0.535932	-0.254189	-0.444192	-0.292959	-0.0224973	-0.0954506	-0.453452	-0.16712	-0.112297	-0.142428	-0.196321	-0.372524	-0.40023	-0.163619	-0.537816
TCGA-DU-7300-01A-21R-2090-07	0.242113	0.173599	0.0483322	0.187454	-0.0171651	0.347421	-0.140099	0.0569751	0.186478	0.0347243	0.0673882	-0.0227292	-0.0379768	0.408428	0.332672	-0.201205	-0.0013721	0.406055	0.0747741	0.0642973	0.0822304	0.200435	0.0449552	-0.33019	0.120207	-0.0641373	0.238763	0.332686	0.366955	0.115626	0.107738	0.381386	0.136924	0.197206	-0.381698	-0.148997	-0.253781	0.117589	0.164684	0.254236	-0.432492	0.129157	0.190739	0.0375624	0.330546	0.0833839	-0.124715	0.227726	0.395524
TCGA-HT-A619-01A-11R-A29R-07	-0.115311	-0.40885	-0.579003	-0.510413	-0.215379	-0.592751	-0.185492	-0.13169	-0.513914	-0.0503489	-0.347783	-0.353441	-0.0261416	-0.307348	-0.233665	0.0445109	-0.324408	-0.447045	-0.411098	-0.275572	-0.4641	-0.431985	-0.239634	-0.12845	-0.369923	-0.118977	-0.380203	-0.383188	-0.292197	-0.234248	-0.50508	-0.432327	-0.326246	-0.424825	-0.210362	0.0256633	0.263686	-0.315093	-0.192295	-0.325975	0.424078	-0.254532	-0.304744	-0.372992	-0.343563	-0.221221	0.236666	-0.289072	-0.415846
TCGA-DB-A64U-01A-11R-A29R-07	-0.114446	-0.296962	-0.374633	-0.503589	-0.1257	-0.549173	-0.216756	-0.343291	-0.467564	0.00906998	-0.32205	-0.517295	-0.23681	-0.345244	-0.451188	-0.0140778	-0.4323	-0.496335	-0.500324	-0.0843335	-0.253747	-0.375415	-0.14474	0.08895	-0.30927	-0.390108	-0.357605	-0.24833	-0.499892	-0.148637	-0.373711	-0.388355	-0.203129	-0.371402	-0.160508	-0.249447	-0.351498	-0.370236	-0.356458	-0.334492	-0.294342	-0.329758	-0.149976	-0.279097	-0.368572	-0.132287	-0.169025	-0.362336	-0.414388
TCGA-DU-7302-01A-11R-2090-07	0.266569	-0.325385	-0.485985	-0.491125	-0.204653	-0.583584	-0.124191	-0.13295	-0.579594	-0.1381	-0.1494	-0.332997	-0.108213	-0.274164	-0.405264	-0.214042	-0.356901	-0.608403	-0.105214	-0.149086	-0.178268	-0.341192	-0.0712729	-0.415875	-0.386547	-0.160894	-0.16093	-0.277837	-0.580388	-0.0830148	0.107854	-0.438243	-0.283315	-0.0656939	-0.161251	-0.149499	-0.367642	-0.139224	-0.0454496	-0.0349422	-0.361658	-0.0657899	-0.261861	-0.160226	-0.263152	-0.541569	-0.188912	-0.0357297	-0.411
TCGA-S9-A7J1-01A-21R-A34R-07	0.223521	-0.299637	-0.356915	-0.521989	-0.0549835	-0.348987	-0.162181	-0.280737	-0.29083	-0.393114	-0.300269	-0.382114	-0.146733	-0.255196	-0.447091	-0.439282	-0.380286	-0.289666	-0.29363	-0.194741	-0.512661	-0.376711	-0.156969	-0.235318	-0.368706	-0.311491	-0.318073	-0.0217998	-0.375341	-0.125351	-0.363933	-0.173282	-0.254166	-0.247562	-0.261607	-0.203357	-0.5512	-0.312352	-0.205417	-0.285107	-0.395984	-0.234484	0.0530491	-0.196043	-0.159683	0.157649	-0.299621	-0.311183	-0.279675
TCGA-DB-5281-01A-01R-1470-07	0.247378	0.0385852	-0.125481	-0.0995554	-0.0249516	-0.214243	0.22196	0.319893	-0.328557	0.141357	0.291895	0.291514	0.306025	-0.0267252	-0.354399	-0.278476	-0.0468908	-0.266271	-0.117728	0.112396	0.0201437	0.141635	0.268179	0.219415	-0.0383692	0.370223	0.293762	-0.208861	-0.235719	0.140142	0.086602	-0.232438	0.0129331	0.354707	0.0463861	0.371496	-0.275617	0.141148	0.364055	0.33876	-0.0755485	0.258562	0.0118656	-0.0277516	-0.0132843	-0.473388	-0.0659919	0.218688	-0.138323
TCGA-DB-5275-01A-01R-1470-07	-0.0784714	-0.306312	-0.219748	-0.308461	0.138209	-0.493362	-0.141269	-0.166911	-0.461338	-0.155424	-0.102134	-0.325016	-0.0885745	-0.411242	-0.275463	0.20421	-0.19961	-0.44613	-0.268611	-0.0916148	-0.193515	-0.0407286	-0.0933872	0.284381	-0.318149	0.0689403	-0.111422	-0.109258	-0.307926	-0.156726	-0.523316	-0.371742	-0.14096	-0.180173	-0.12765	0.100046	-0.15987	-0.0973463	-0.238331	-0.197739	0.29574	-0.0727959	-0.438288	0.063107	-0.315631	-0.493933	0.0971281	-0.0538028	-0.238314
TCGA-HT-A615-01A-11R-A29R-07	-0.0503019	-0.0726808	0.267416	0.418419	0.20866	0.637359	0.111264	-0.0778737	0.593357	0.0142886	0.0807093	-0.211169	-0.166703	0.265629	0.517749	-0.0519103	-0.0730415	0.685425	0.0480967	0.217419	-0.124675	-0.173984	-0.10273	-0.272052	0.254723	-0.137479	-0.161261	0.5303	0.563723	0.0781676	0.216029	0.547521	0.20859	0.0724708	-0.014539	-0.0837839	-0.259923	-0.0775353	-0.315064	-0.184798	-0.487519	0.191312	0.321889	0.326443	0.204846	0.322949	-0.0681516	0.0557453	0.574798
TCGA-DH-5144-01A-01R-1470-07	-0.140138	-0.410561	-0.406146	-0.444396	-0.058392	-0.299948	-0.211194	-0.197204	-0.251701	0.0203502	-0.385622	-0.538107	-0.226008	-0.222599	-0.327213	0.0387918	-0.36659	-0.148512	-0.219507	-0.210941	-0.260565	-0.336632	-0.17562	0.0504635	-0.362741	-0.290553	-0.3521	-0.13698	-0.189263	-0.21187	-0.426641	-0.257404	-0.240688	-0.372259	0.227145	-0.187646	-0.0107726	-0.224342	-0.346222	-0.379241	-0.243305	-0.234358	-0.205075	-0.217334	-0.312094	-0.146572	0.0970111	-0.329379	-0.114812
TCGA-DU-6392-01A-11R-1708-07	0.101045	0.260108	0.282441	0.428164	0.114626	0.41271	0.0910493	0.286764	0.401343	0.39709	0.282322	0.119148	0.239102	0.28779	0.316226	0.0338048	0.143698	0.434084	0.19609	0.214601	-0.0472302	0.28641	0.0907558	0.0372417	0.29365	0.223114	0.466038	0.246938	0.489177	0.169504	0.182417	0.39956	0.291623	0.176879	-0.0639728	0.263027	0.410562	0.191742	0.296974	0.189644	0.289033	0.206079	0.194834	0.0582992	0.373369	-0.0407129	0.199429	0.31414	0.359897
TCGA-DU-6393-01A-11R-1708-07	0.178121	-0.389888	-0.482917	-0.541002	-0.277203	-0.466394	-0.249443	-0.175124	-0.509528	0.0988855	-0.3868	-0.372334	-0.0347929	-0.220655	-0.528997	0.195758	-0.426569	-0.506155	-0.363548	-0.259656	-0.5345	-0.482977	-0.120664	-0.0495417	-0.383611	-0.0882784	-0.279139	-0.348799	-0.445362	-0.140093	-0.435316	-0.409406	-0.361044	-0.343859	-0.0425684	0.0213376	0.430179	-0.345726	-0.203309	-0.330322	0.347698	-0.315703	-0.305749	-0.307965	-0.355186	-0.128807	-0.113775	-0.347224	-0.42248
TCGA-DU-5853-01A-11R-1896-07	0.0981238	0.298477	0.450676	0.404262	0.136104	0.432475	0.181584	0.297507	0.436052	-0.133751	0.469343	-0.0445576	0.197619	0.385719	0.494541	0.0735288	-0.20471	0.423954	-0.323467	0.302547	0.0131674	0.168711	0.261333	0.214123	0.390791	0.329821	0.322054	0.212863	0.429651	0.278397	0.0413988	0.388535	0.280372	0.38359	0.140519	0.244702	-0.0298345	-0.0153971	0.213289	0.314068	-0.0692688	0.428664	-0.202286	0.426469	0.341179	-0.430832	-0.256881	0.340346	0.476756
TCGA-DB-A64Q-01A-11R-A29R-07	-0.0350512	-0.466869	-0.435944	-0.527218	-0.00112714	-0.543364	-0.141187	-0.286566	-0.514748	-0.15633	-0.291575	-0.114549	-0.074962	-0.416738	-0.520767	-0.100243	-0.364025	-0.55397	-0.143698	-0.172134	-0.268242	-0.443504	-0.220156	-0.476118	-0.385242	-0.2692	-0.401871	-0.184452	-0.587076	-0.0575974	-0.555819	-0.456692	-0.333592	-0.387726	-0.0565308	-0.0549446	-0.268619	-0.130386	-0.364996	-0.380865	-0.21871	-0.297891	-0.162166	-0.263697	-0.505413	-0.222583	-0.0925409	-0.369863	-0.431788
TCGA-HT-7471-01A-11R-2256-07	-0.0376939	-0.0408166	0.12779	0.354926	0.205273	0.297945	0.000678457	0.135496	0.205614	0.0292476	-0.00343405	0.0383469	0.174527	0.298689	0.37401	0.262591	0.193439	0.427445	-0.0149547	0.14592	-0.174741	0.0899862	0.011225	0.127911	0.245847	0.10806	0.0283608	0.394504	0.43153	-0.0215895	0.142615	0.299285	0.0883147	0.0645853	0.379309	0.165997	0.629809	-0.338607	0.0951684	0.0757178	0.629007	0.102636	0.138358	0.181905	0.14821	0.203977	0.325469	0.156012	0.370928
TCGA-HT-7610-01A-21R-2090-07	0.297978	-0.210392	-0.338502	-0.493938	-0.375845	-0.597692	-0.168255	-0.0784041	-0.591547	-0.286634	-0.0675932	-0.19407	-0.147161	-0.366433	-0.556786	-0.478894	-0.369775	-0.6805	-0.296393	-0.134997	-0.255638	-0.384456	-0.144308	-0.326505	-0.344972	-0.119231	-0.0855218	-0.416306	-0.516754	-0.215478	-0.264738	-0.491326	-0.376702	0.0871449	-0.422573	-0.234252	-0.489675	-0.0518025	-0.0753649	-0.0177496	-0.402548	0.00576457	-0.340906	-0.103224	-0.238392	-0.561485	-0.454374	-0.0638506	-0.328513
TCGA-DU-6410-01A-11R-1896-07	-0.00675043	-0.368476	-0.585802	-0.554501	-0.158437	-0.595339	-0.28807	-0.0596551	-0.6442	-0.178769	-0.286439	-0.339208	0.0618262	-0.252736	-0.47024	0.105931	-0.446391	-0.707374	-0.309973	-0.294636	-0.426708	-0.386201	-0.102612	-0.31813	-0.500257	-0.126124	-0.294054	-0.368926	-0.586955	-0.200271	-0.0138352	-0.524058	-0.413231	-0.361221	-0.133007	0.0854312	0.376015	-0.270994	-0.138848	-0.202216	0.508656	-0.247831	-0.441651	-0.308912	-0.3995	-0.33915	0.0843149	-0.27784	-0.584366
TCGA-DU-5874-01A-11R-1708-07	0.0433321	-0.37756	-0.533044	-0.486898	-0.293422	-0.621326	-0.3239	-0.0561538	-0.540498	-0.0169556	-0.329561	-0.312885	-0.0433788	-0.272145	-0.437173	0.384286	-0.285486	-0.575978	-0.324945	-0.298785	-0.314265	-0.418698	-0.120938	0.0761601	-0.424262	-0.0646065	-0.181106	-0.331224	-0.441357	-0.150583	-0.166137	-0.500644	-0.366467	-0.348189	-0.0507086	0.0949311	0.509356	-0.311747	-0.161112	-0.329992	0.258598	-0.198676	-0.278422	-0.30709	-0.411932	-0.0734542	0.0784052	-0.309704	-0.478817
TCGA-HT-8018-01A-11R-2404-07	0.377651	0.41184	0.493223	0.523131	0.111188	0.497786	0.196862	-0.0123358	0.488787	-0.106394	0.308321	0.17028	0.00808171	0.397564	0.367176	-0.548066	0.189157	0.568656	-0.0282568	0.405165	0.239038	0.504329	0.122702	-0.227877	0.512886	0.0769563	0.348388	0.369796	0.619146	0.33789	0.528101	0.50321	0.476616	0.317101	-0.546391	-0.157573	-0.547453	0.250831	0.39217	0.355436	-0.574921	0.315583	0.226625	0.387734	0.509284	-0.0940936	-0.374204	0.45268	0.585638
TCGA-DH-5143-01A-01R-1470-07	0.196585	0.121267	0.317797	0.192303	0.200709	0.307042	0.0949385	0.354413	0.1096	0.083042	0.314898	0.292027	0.00624047	0.250104	0.214066	-0.0179219	0.194067	0.355128	0.290809	0.251161	0.0551331	0.12333	0.214587	0.0718721	0.10785	0.272598	0.180144	0.146848	0.292704	0.00320838	0.439617	0.224189	0.108528	0.284426	0.0326538	0.21519	-0.0824514	0.189407	0.0386904	0.291165	-0.30296	0.157379	0.0938984	0.356769	0.215355	0.187762	0.120689	0.282763	0.355833
TCGA-FG-5962-01B-11R-1896-07	0.29589	-0.326266	-0.32131	-0.345772	-0.214673	-0.235108	-0.325935	-0.31451	-0.365688	-0.493755	-0.258634	-0.202879	-0.386963	-0.207558	-0.341736	-0.356807	-0.240851	-0.325709	-0.223566	-0.194317	-0.395105	-0.212726	-0.180519	-0.385617	-0.359079	-0.174142	-0.0613854	-0.2219	-0.22005	-0.127822	-0.0568484	-0.207287	-0.243614	-0.111468	-0.310274	-0.33372	-0.270502	0.0147841	-0.141593	-0.0714379	-0.313203	-0.149117	-0.258012	-0.245977	-0.188657	-0.464024	-0.190315	-0.0482067	-0.127189
TCGA-DU-7294-01A-11R-2027-07	-0.00270127	-0.350465	-0.528651	-0.531197	-0.201946	-0.539937	-0.222847	-0.0125912	-0.589896	0.135759	-0.22738	-0.356919	-0.0149168	-0.377252	-0.335692	0.267888	-0.413515	-0.591202	-0.290744	-0.29677	-0.138502	-0.422634	-0.0539177	-0.171222	-0.424124	-0.161751	-0.111666	-0.332192	-0.514869	-0.0542341	-0.475284	-0.524873	-0.292342	-0.266416	-0.0225692	0.0853515	0.281017	-0.316883	-0.160552	-0.275245	0.335355	-0.145113	-0.303193	-0.283283	-0.358707	-0.375766	-0.026324	-0.263534	-0.540406
TCGA-E1-A7YS-01A-11R-A34F-07	-0.00923129	-0.457011	-0.553226	-0.586612	-0.141945	-0.567339	-0.109764	-0.140913	-0.623516	-0.201838	-0.277216	-0.466994	0.0469699	-0.331738	-0.586195	0.0131161	-0.484805	-0.600864	-0.390833	-0.258524	-0.560092	-0.440645	-0.127393	-0.159072	-0.433001	-0.086058	-0.386343	-0.382138	-0.474934	-0.126904	-0.552406	-0.449589	-0.413406	-0.379607	-0.106006	0.00832318	0.22875	-0.196786	-0.244427	-0.309088	0.263797	-0.190093	-0.39904	-0.270769	-0.356422	-0.321839	-0.0197786	-0.283542	-0.471262
TCGA-E1-5311-01A-01R-1470-07	0.0794359	-0.264534	-0.448039	-0.527872	-0.217478	-0.645984	-0.0672725	-0.0690836	-0.576313	-0.227559	-0.238013	-0.376527	0.00571888	-0.261724	-0.491568	-0.141812	-0.291795	-0.659327	-0.258954	-0.251288	-0.33393	-0.264159	0.0478052	0.00989791	-0.232945	-0.0345023	-0.179293	-0.468265	-0.490766	-0.00956639	-0.257794	-0.476353	-0.135067	-0.270508	-0.382918	0.0715461	0.077617	-0.244233	0.0426783	-0.0436509	-0.17254	-0.0930845	-0.322072	-0.353771	-0.196504	-0.39862	-0.14792	-0.0859688	-0.47861
TCGA-HW-7493-01A-11R-2027-07	0.276944	0.307096	0.432026	0.297545	0.137402	0.319325	0.0807226	0.19104	0.395867	-0.164025	0.294687	0.161299	0.0729561	0.24699	0.182509	-0.195779	-0.296056	0.175672	0.0837117	0.31968	0.323339	0.350663	0.225777	-0.230258	0.382052	0.0535688	0.369631	0.281882	0.310907	0.251178	0.154876	0.318944	0.307231	0.34063	-0.416426	0.0162835	-0.120638	0.300864	0.238591	0.328499	-0.396805	0.296871	-0.139441	0.457856	0.391541	-0.471982	-0.240982	0.383647	0.2989
TCGA-HT-7687-01A-11R-2256-07	0.245676	-0.255704	-0.248664	-0.125534	-0.149368	0.159505	-0.0797119	-0.0961722	-0.0441403	-0.184989	-0.18463	-0.381354	-0.040292	0.341607	0.0892922	-0.358429	-0.323373	0.18734	-0.412851	-0.119248	-0.259677	-0.200051	-0.039656	-0.0304263	-0.0148003	-0.121643	-0.167855	0.112764	0.244947	0.0867885	-0.462651	0.1942	0.121794	-0.0904914	-0.291287	0.0312228	-0.252954	-0.305767	0.00839383	-0.136328	-0.28004	-0.0425379	-0.122823	-0.157892	0.163172	-0.290747	-0.225723	0.0940143	0.243253
TCGA-DU-7009-01A-11R-2027-07	0.193643	-0.306684	-0.488421	-0.536223	-0.116565	-0.665778	-0.143964	-0.0796133	-0.65463	-0.0765849	-0.266377	-0.341745	-0.0963039	-0.326977	-0.501545	-0.136805	-0.436304	-0.682593	-0.218896	-0.286407	-0.384536	-0.461985	-0.0295263	-0.232053	-0.413664	-0.16353	-0.0924092	-0.301982	-0.585322	-0.227094	-0.540641	-0.58454	-0.350932	-0.173103	-0.169926	0.0205279	-0.0737961	-0.288132	-0.214873	-0.178202	-0.19245	-0.156228	-0.199738	-0.191466	-0.343006	-0.389344	-0.0571233	-0.238654	-0.530251
TCGA-HT-7677-01A-11R-2256-07	0.0600716	-0.386359	-0.421669	-0.51115	-0.234613	-0.447773	-0.133811	-0.224088	-0.478973	-0.0319207	-0.355676	-0.55616	-0.153533	-0.338513	-0.280336	-0.286321	-0.444206	-0.467546	-0.330192	-0.256742	-0.434448	-0.435786	-0.155367	0.228474	-0.277874	-0.304084	-0.311433	-0.404476	-0.421903	-0.179616	-0.346765	-0.497133	-0.155991	-0.372942	-0.140373	-0.0138363	-0.512412	-0.319997	-0.224121	-0.336874	-0.328331	-0.0974773	-0.263434	-0.19583	-0.322879	-0.191104	-0.197361	-0.305505	-0.399412
TCGA-DU-7018-01A-11R-2027-07	0.104763	-0.413153	-0.510676	-0.50078	-0.149294	-0.564006	-0.150056	-0.0475791	-0.542588	0.0373003	-0.343286	-0.367029	0.118767	-0.291825	-0.422029	0.160973	-0.307652	-0.54609	-0.23714	-0.225294	-0.398336	-0.343967	-0.0687755	-0.187742	-0.453325	-0.0860378	-0.406802	-0.424684	-0.513964	-0.122219	-0.119744	-0.499623	-0.265982	-0.332277	-0.00645629	0.156949	0.282793	-0.410535	-0.112531	-0.186103	0.440093	-0.274945	-0.412997	-0.281303	-0.346003	-0.378738	0.19676	-0.187866	-0.431365
TCGA-DU-7008-01A-11R-2027-07	0.00806525	-0.377913	-0.509876	-0.457477	-0.241777	-0.537182	-0.338603	0.00793567	-0.491898	-0.0159138	-0.147799	-0.176789	-0.19437	-0.457932	-0.297718	0.133921	-0.195465	-0.671603	-0.143324	-0.354298	-0.146207	-0.34979	-0.145237	-0.155434	-0.453663	0.134652	0.126559	-0.394263	-0.631355	-0.287498	-0.489228	-0.519553	-0.416283	-0.14653	0.110242	0.0526876	0.416374	-0.235672	-0.296863	-0.144463	0.475107	-0.155262	-0.506523	-0.408043	-0.368387	-0.809393	0.15337	-0.193722	-0.544383
TCGA-TQ-A7RN-01A-11R-A33Z-07	-0.0908212	-0.399811	-0.514733	-0.550472	-0.361179	-0.429357	-0.263333	-0.118718	-0.513225	-0.175482	-0.458928	-0.154575	-0.020816	-0.409776	-0.612504	-0.137826	-0.432652	-0.658152	-0.302942	-0.357078	-0.484653	-0.447299	-0.159948	-0.0945086	-0.39213	-0.251798	-0.44028	-0.432529	-0.629281	-0.291259	-0.292597	-0.568568	-0.347431	-0.419656	-0.170257	-0.00122937	-0.212155	-0.260405	-0.193549	-0.270222	-0.0780318	-0.383429	-0.233182	-0.351759	-0.386652	0.0423257	-0.120352	-0.359409	-0.531421
TCGA-FG-7637-01A-11R-2090-07	-0.0201486	-0.252298	-0.351924	-0.328754	-0.290939	-0.376424	-0.0806895	0.0929128	-0.392136	-0.213488	-0.133404	-0.405108	0.278631	-0.148939	-0.141743	0.257601	-0.288025	-0.432175	-0.301531	-0.193006	-0.282082	0.0633482	-0.00878744	-0.143428	-0.115258	-0.10168	-0.207945	-0.296597	-0.468031	-0.0862393	-0.498895	-0.37442	-0.101367	-0.217217	-0.0615544	0.165432	0.253554	-0.35585	0.00227822	-0.146717	0.333163	-0.0141496	-0.405239	-0.0461956	-0.248393	-0.459196	0.0565198	-0.187986	-0.447261
TCGA-HT-7874-01A-11R-2403-07	0.341486	-0.203578	-0.438646	-0.495128	-0.335254	-0.593365	-0.236269	-0.270895	-0.520964	-0.370424	-0.222803	-0.191964	-0.211353	-0.35927	-0.443924	-0.595788	-0.205995	-0.588246	-0.32976	-0.167155	0.0852837	-0.17945	-0.102578	-0.508091	-0.233301	-0.215684	-0.235134	-0.390385	-0.509378	-0.0858128	-0.0407252	-0.426742	-0.177188	-0.127519	-0.525283	-0.363405	-0.574736	0.0333651	-0.0346943	0.0146664	-0.641487	-0.150597	-0.205059	-0.284966	-0.105899	-0.568788	-0.402072	0.0151132	-0.266202
TCGA-HT-7875-01A-11R-2403-07	0.156859	-0.44158	-0.565364	-0.566341	-0.181899	-0.579309	-0.367942	-0.411054	-0.611836	-0.206889	-0.483836	-0.457647	-0.255605	-0.479738	-0.524166	-0.19961	-0.386434	-0.679997	-0.407438	-0.408352	-0.544395	-0.38687	-0.143328	0.0645815	-0.494954	-0.398189	-0.26196	-0.380055	-0.650218	-0.355149	-0.2869	-0.504803	-0.323517	-0.385581	-0.0600881	-0.222748	-0.512936	-0.333281	-0.189736	-0.268447	-0.393505	-0.426978	-0.409218	-0.316479	-0.42456	-0.406673	-0.142908	-0.337781	-0.553653
TCGA-E1-5305-01A-01R-1896-07	0.210289	0.171481	-0.0375888	-0.0912864	0.0439261	-0.324671	0.126142	0.413386	-0.362386	0.32683	0.3136	0.352593	0.155798	-0.0596097	0.0548762	0.0918183	0.0854652	-0.333822	0.226094	0.168221	-0.0940272	0.174427	0.237053	-0.0332911	-0.101743	0.267797	0.103633	-0.17656	-0.284179	0.0776114	0.387736	-0.280053	0.00189297	0.20772	0.139524	0.258031	0.139703	0.155581	0.128462	0.24026	-0.011001	0.130182	0.189947	0.0978682	0.149132	0.158704	0.207167	0.185901	-0.259424
TCGA-W9-A837-01A-11R-A36H-07	0.192965	-0.417503	-0.506095	-0.601561	-0.298605	-0.599039	-0.331198	-0.389707	-0.614118	-0.303835	-0.383822	-0.45334	-0.257127	-0.466445	-0.623193	-0.507262	-0.27127	-0.670174	-0.283532	-0.267506	-0.400705	-0.472692	-0.172987	-0.334217	-0.470186	-0.297021	-0.30327	-0.442635	-0.66743	-0.221907	-0.357864	-0.500965	-0.351939	-0.293046	-0.225973	-0.313186	-0.561973	-0.21972	-0.212029	-0.191534	-0.521551	-0.26223	-0.371813	-0.146312	-0.414988	-0.533132	-0.4388	-0.290766	-0.487695
TCGA-DB-A4XE-01A-11R-A27Q-07	0.210577	-0.197471	-0.381435	-0.314855	-0.406628	-0.433964	-0.361627	0.0254465	-0.476044	-0.122495	-0.185227	-0.346984	-0.0769793	-0.228868	-0.534554	0.156202	-0.0464514	-0.528226	-0.30678	-0.370844	-0.161429	-0.342226	-0.0704232	-0.0172932	-0.400559	0.0373979	0.236425	-0.340952	-0.525722	-0.254819	-0.475844	-0.49456	-0.385013	0.0940539	-0.0363475	-0.0484743	0.58366	-0.173138	-0.140701	0.0740828	0.447182	-0.336251	-0.358976	-0.331873	-0.241678	-0.674476	0.0792247	-0.208129	-0.406266
TCGA-TM-A84G-01A-11R-A36H-07	-0.129978	-0.448966	-0.584558	-0.572005	-0.314374	-0.528487	-0.334998	-0.333966	-0.553073	0.0312743	-0.457473	-0.436209	-0.193892	-0.361936	-0.493092	-0.138514	-0.421303	-0.504141	-0.368032	-0.369455	-0.277188	-0.437656	-0.230893	-0.0389265	-0.486566	-0.226662	-0.498761	-0.397102	-0.553624	-0.225676	-0.49502	-0.436916	-0.406221	-0.402821	-0.443882	-0.168495	-0.138789	-0.253327	-0.241156	-0.3609	-0.24932	-0.323749	-0.162457	-0.451033	-0.402856	0.186228	-0.0721536	-0.389884	-0.470408
TCGA-S9-A6U6-01A-12R-A33Z-07	0.206846	-0.251872	-0.132511	-0.432486	-0.235019	-0.543638	-0.0925901	-0.0486427	-0.535319	-0.385779	-0.0712977	0.218409	-0.195987	-0.416863	-0.488987	-0.11912	0.172765	-0.674187	-0.061481	-0.0453073	0.283273	-0.1729	-0.0611674	-0.0485762	-0.2369	-0.00887065	-0.0827178	-0.440379	-0.561576	-0.0534264	-0.475608	-0.481671	-0.159311	-0.0336471	-0.210593	-0.0726034	-0.120905	0.312246	-0.1252	-0.109158	-0.223919	0.0126448	-0.459361	-0.0387329	-0.379925	-0.495074	-0.152603	-0.0345336	-0.54947
TCGA-DB-5279-01A-03R-2347-07	0.217194	-0.0683015	-0.128743	-0.244842	0.0112934	-0.394473	0.0562895	-0.288464	-0.333227	-0.241048	-0.100012	-0.165206	-0.0730275	-0.265045	0.15181	0.114285	-0.167045	-0.378894	0.1673	0.0924572	-0.228877	-0.105039	-0.0128651	-0.406532	0.238715	-0.153075	-0.179965	-0.0182024	-0.106159	-0.0653229	-0.332227	-0.240077	0.0686276	-0.138347	-0.553432	-0.242041	0.230822	0.12272	-0.0120092	-0.0134027	-0.134228	0.102657	-0.0537547	0.173762	-0.097065	-0.145744	-0.062104	0.0720924	-0.161059
TCGA-DU-6542-01A-11R-1896-07	0.233262	0.263018	0.502279	0.47734	0.217003	0.498143	0.19598	0.351703	0.361822	0.411454	0.455474	0.26485	0.213425	0.409699	0.410544	-0.0737918	-0.21128	0.511989	0.32311	0.336447	0.32005	0.30092	0.171591	0.113183	0.14186	0.317381	0.379446	0.488399	0.507223	0.31486	-0.124804	0.469783	0.0922274	0.440991	0.0316982	0.384968	0.0103013	0.218	0.145817	0.297884	0.0372758	0.350305	0.244904	0.328828	0.285943	0.276613	-0.0224846	0.23079	0.447047
TCGA-VW-A7QS-01A-12R-A33Z-07	0.0266596	-0.376858	-0.473211	-0.394372	-0.117253	-0.428909	-0.151773	-0.212482	-0.457891	-0.242046	-0.342179	0.281777	0.0169089	-0.366194	-0.458963	-0.0482317	-0.129886	-0.530976	0.332218	-0.275408	-0.369936	-0.249096	-0.168902	-0.507368	-0.305614	-0.169812	-0.27638	-0.261973	-0.486138	-0.0975301	0.104946	-0.480027	-0.276911	-0.3954	-0.102365	-0.0760527	-0.253251	0.071922	-0.214676	-0.376411	0.0422556	-0.258743	0.0412547	-0.406657	-0.49092	0.271475	0.0916651	-0.352775	-0.442642
TCGA-RY-A845-01A-11R-A36H-07	0.124514	-0.180861	-0.315498	-0.447473	-0.177134	-0.432735	-0.229045	-0.205744	-0.387946	-0.436046	-0.202179	-0.300658	-0.105916	-0.461228	-0.516644	-0.211341	-0.335782	-0.534081	-0.223297	-0.0618591	0.0670172	-0.301653	-0.0838999	0.014446	-0.229964	-0.0469924	-0.103626	-0.35437	-0.572504	-0.210066	-0.483504	-0.403482	-0.313486	-0.130357	0.049199	-0.17715	-0.238933	-0.253829	-0.231237	-0.12917	-0.0248847	-0.177865	-0.399776	-0.0403615	-0.287884	-0.539495	-0.332591	-0.0962011	-0.461004
TCGA-DU-6394-01A-11R-1708-07	0.00755874	-0.181738	-0.290977	-0.340007	0.040056	-0.435836	0.130814	0.14341	-0.214693	0.344202	-0.126979	-0.120951	0.144058	-0.0797744	-0.312283	-0.132126	-0.340099	-0.238833	-0.0605051	-0.0612634	-0.365865	-0.200299	0.033164	-0.0805832	-0.115927	0.0889873	-0.107647	0.00362481	-0.164218	0.107262	0.171468	-0.300803	-0.100054	-0.225338	0.262719	0.316256	-0.3021	-0.112751	0.141122	-0.0379711	-0.233014	-0.0633146	-0.0751982	0.0503379	-0.112552	0.02883	-0.0669807	-0.0463563	-0.207832
TCGA-TQ-A7RI-01A-11R-A33Z-07	0.12954	-0.313662	-0.384953	-0.475996	-0.193696	-0.424421	-0.171034	-0.143879	-0.489428	-0.191824	-0.347728	-0.0643632	-0.0298395	-0.353205	-0.32694	-0.494742	-0.281858	-0.478429	-0.303468	-0.198628	-0.512239	-0.186442	-0.0611051	-0.0300735	-0.220057	-0.0497859	-0.384055	-0.226036	-0.504853	-0.00187571	-0.455397	-0.334643	-0.2724	-0.316135	-0.305326	-0.0996335	-0.587389	-0.25963	-0.15314	-0.227548	-0.394947	-0.226898	0.205529	-0.191726	-0.213387	0.360222	-0.280169	-0.316325	-0.438992
TCGA-DU-6400-01A-12R-1708-07	0.0284984	-0.387268	-0.453104	-0.431455	-0.147479	-0.45452	-0.29671	-0.17889	-0.433307	-0.0101825	-0.33861	-0.384497	-0.242981	-0.23333	-0.472977	-0.237382	-0.320449	-0.3931	-0.168551	-0.229154	-0.554292	-0.424802	-0.181953	0.00503719	-0.401737	0.00375286	-0.280103	-0.308106	-0.245002	-0.226841	-0.383683	-0.305766	-0.273817	-0.31835	0.0391024	0.0479312	-0.163639	-0.376719	-0.243508	-0.320408	-0.459784	-0.1254	-0.220272	-0.315568	-0.170648	-0.202471	-0.0648611	-0.16314	-0.210072
TCGA-HT-7470-01A-12R-2090-07	0.28378	0.0720983	-0.220197	-0.424447	-0.274374	-0.567354	-0.0425878	0.162838	-0.493302	-0.156608	0.173644	-0.248887	0.0142555	-0.10495	-0.252704	-0.508668	-0.258507	-0.547327	-0.323938	-0.14803	-0.196375	-0.129932	0.191919	-0.0505014	-0.210415	0.0156863	0.240376	-0.309309	-0.486913	-0.0271408	0.0478283	-0.357378	-0.17649	0.287659	-0.280559	0.00296107	-0.571406	-0.0996273	0.142231	0.284588	-0.586232	0.0629314	-0.210486	0.0766225	0.0828049	-0.673357	-0.391341	0.145012	-0.345632
TCGA-HT-7468-01A-11R-2027-07	-0.0482815	-0.150312	-0.435567	-0.420239	0.0555818	-0.419415	-0.0438948	0.103168	-0.42189	-0.0243004	-0.155348	-0.42414	0.17212	-0.127019	0.0107353	0.253822	-0.184542	-0.44118	-0.178078	-0.0853	-0.329018	-0.333648	0.036691	0.00783251	-0.266825	-0.0633193	0.0216858	-0.0886995	-0.362636	-0.0147845	-0.573333	-0.407165	-0.183157	-0.171877	-0.134025	0.111879	0.283389	-0.281475	-0.0219771	-0.0918469	0.318782	-0.077774	-0.0929672	0.015738	-0.0936818	-0.127684	0.121334	-0.105748	-0.417054
TCGA-S9-A6WD-01A-12R-A33Z-07	0.0413806	-0.445932	-0.567201	-0.487321	-0.158724	-0.493775	-0.324263	-0.45947	-0.541888	0.103821	-0.458473	-0.397126	-0.379278	-0.352958	-0.427102	0.0401037	-0.199474	-0.60715	-0.0701249	-0.391909	-0.685757	-0.348691	-0.282739	-0.398281	-0.467048	-0.410554	-0.414552	-0.378011	-0.548431	-0.326071	-0.570624	-0.513321	-0.3381	-0.463557	-0.23108	-0.342178	0.0676136	-0.183159	-0.437385	-0.393213	-0.174755	-0.457134	-0.197117	-0.38477	-0.384223	-0.0197963	0.0989309	-0.425703	-0.505196
TCGA-DB-A4XG-01A-11R-A27Q-07	0.00691828	-0.4375	-0.599985	-0.587118	-0.32857	-0.631239	-0.256899	-0.103978	-0.582084	-0.121323	-0.413528	-0.200571	0.0735874	-0.338085	-0.514984	0.192467	-0.353679	-0.675042	-0.0888388	-0.371586	-0.523945	-0.418547	-0.0576107	-0.0986027	-0.462398	-0.153353	-0.322428	-0.424808	-0.667467	-0.105276	-0.539798	-0.547283	-0.36624	-0.379453	0.00635689	-0.033493	0.234743	-0.160806	-0.180382	-0.29265	0.2313	-0.244864	-0.35212	-0.246749	-0.428181	-0.247503	-0.0241039	-0.331529	-0.579908
TCGA-F6-A8O3-01A-11R-A36H-07	0.0544533	-0.396182	-0.582057	-0.57182	-0.220431	-0.680098	-0.35807	-0.247801	-0.635337	-0.0846145	-0.412198	-0.308215	-0.142249	-0.423594	-0.443187	0.141701	-0.344332	-0.61123	-0.243976	-0.348044	-0.0554426	-0.495299	-0.204582	-0.280046	-0.526088	-0.145968	-0.230502	-0.316314	-0.514745	-0.309542	-0.574757	-0.493188	-0.444557	-0.31856	0.0806686	-0.0777852	0.0817961	-0.266924	-0.273406	-0.290407	0.354543	-0.291169	-0.189144	-0.386683	-0.381466	-0.348812	0.163937	-0.317958	-0.505987
TCGA-HW-8319-01A-11R-2404-07	0.15929	-0.0160399	-0.138591	-0.433651	-0.379013	-0.466293	-0.0842045	0.105746	-0.483576	0.0112692	-0.030085	-0.43471	-0.0318976	-0.267337	-0.514127	-0.0732697	-0.491357	-0.463171	-0.48951	-0.0656292	-0.142203	-0.337008	0.0750139	0.322003	-0.341244	0.160168	0.0580651	-0.317399	-0.461159	-0.182129	-0.156735	-0.41794	-0.357388	0.155319	-0.352511	0.0791447	-0.222968	0.0780243	0.0196726	0.0702333	-0.273514	0.0805439	-0.462446	0.0622431	-0.0873978	-0.502401	-0.284914	-0.00130132	-0.259945
TCGA-HT-7688-01A-11R-2256-07	0.341398	-0.211382	-0.274798	-0.338524	-0.0545097	-0.24229	-0.231367	-0.171051	-0.340708	-0.295848	-0.170372	-0.241527	-0.199452	-0.328923	-0.449061	-0.397634	-0.240185	-0.403672	-0.138533	-0.0364486	0.0355838	-0.334442	-0.106285	-0.448928	-0.292444	-0.160645	-0.00996798	-0.190428	-0.348002	-0.130645	-0.3687	-0.143029	-0.259983	-0.113387	-0.457648	-0.188743	-0.323382	-0.124674	-0.167539	-0.0518552	-0.493619	-0.00320653	-0.343396	-0.0806663	-0.239467	-0.577775	-0.293883	0.0165923	-0.164125
TCGA-CS-5394-01A-01R-1470-07	-0.0254195	-0.370593	-0.500468	-0.50669	-0.218957	-0.490946	-0.166312	-0.0339901	-0.433146	-0.155897	-0.301354	-0.156781	0.0978216	-0.317465	-0.278067	0.0127594	-0.269042	-0.514645	-0.218958	-0.332025	-0.228389	-0.431354	-0.0378956	-0.264266	-0.355364	-0.170752	-0.42647	-0.287089	-0.410949	-0.117635	-0.148271	-0.409113	-0.281293	-0.373047	0.153148	0.0576033	0.13044	-0.117304	-0.108492	-0.207678	0.277057	-0.186191	-0.133004	-0.344679	-0.374912	-0.0691077	-0.0390301	-0.258786	-0.452102
TCGA-TM-A84J-01A-11R-A36H-07	-0.0837541	-0.15161	-0.331656	-0.337235	-0.161828	-0.398317	-0.22542	0.0139526	-0.405009	0.093085	-0.239563	-0.0215646	0.182267	-0.126877	-0.356311	-0.0303948	-0.305486	-0.425107	0.0103523	-0.158805	0.076334	-0.215897	-0.00622325	0.0592588	-0.302537	0.0293907	0.0904384	-0.27853	-0.393344	-0.00588749	-0.0537061	-0.333954	-0.251243	-0.184402	0.0788469	0.152546	0.351848	0.27991	0.189234	0.0995208	0.341186	-0.0635097	-0.418812	-0.289351	-0.324197	-0.35376	0.0735589	-0.164069	-0.42339
TCGA-HW-7491-01A-11R-2027-07	0.0293203	-0.197837	-0.460502	-0.491987	-0.211195	-0.527198	-0.214168	-0.144535	-0.463247	-0.197588	-0.173915	-0.374725	0.110279	-0.157987	-0.453593	-0.107245	-0.328892	-0.494934	-0.272947	-0.26744	-0.104044	-0.375759	0.0138127	-0.0952683	-0.337849	-0.0872248	-0.167564	-0.319353	-0.471881	-0.122891	-0.254282	-0.349841	-0.260366	-0.168228	0.0745308	0.0558824	-0.125594	-0.301448	0.012767	-0.0817449	-0.0231784	-0.0616413	-0.344185	-0.181406	-0.167382	-0.50115	-0.00580251	-0.0857318	-0.462727
TCGA-HW-7486-01A-11R-2027-07	0.19371	0.0885227	-0.100081	-0.0491461	-0.00389692	-0.390793	0.0132814	0.0405407	-0.00468248	0.176852	0.0721948	-0.139519	-0.10554	0.125406	0.249411	-0.202534	-0.217137	-0.084917	-0.0429413	0.106108	-0.225911	-0.0556266	-0.00787237	-0.152252	-0.0888213	-0.188008	0.158161	-0.0205436	-0.13212	0.0748146	-0.417124	-0.0530342	0.10996	0.115932	-0.0752431	-0.0783483	0.132251	-0.316792	-0.163844	-0.075136	-0.332557	-0.0476914	0.231997	-0.0387635	0.158589	-0.12729	-0.00409771	0.0650231	-0.170796
TCGA-S9-A6WH-01A-12R-A33Z-07	-0.195715	-0.459448	-0.557978	-0.502967	-0.241082	-0.493662	-0.411404	-0.401011	-0.451072	0.153402	-0.469008	-0.359911	-0.396338	-0.433133	-0.512275	0.108603	-0.235348	-0.651367	-0.265652	-0.368974	-0.473955	-0.376166	-0.308755	-0.115931	-0.471511	-0.269121	-0.438358	-0.332933	-0.549576	-0.264644	-0.551789	-0.481609	-0.326851	-0.41848	0.264109	-0.166836	0.0861358	-0.315284	-0.40969	-0.453537	-0.183144	-0.379102	-0.296613	-0.334826	-0.454482	0.238397	-0.00668217	-0.361585	-0.486256
TCGA-HW-8321-01A-11R-2404-07	0.15266	0.0715907	0.239669	-0.00892731	0.0271639	0.118526	0.205572	0.152205	0.0387117	0.103427	0.268042	0.0555625	0.128503	0.0971727	-0.264717	-0.348473	-0.0178564	0.0637998	-0.0972878	0.257358	-0.20225	-0.0045734	0.136374	0.3261	0.276625	0.337223	0.0950452	-0.0679274	0.316363	0.220942	-0.276408	-0.0402951	0.280089	0.344403	0.00096573	0.376328	-0.558039	0.047099	0.227391	0.180256	-0.516485	0.318657	-0.0220754	0.25594	0.065932	-0.158924	-0.266224	0.249268	0.0566431
TCGA-TM-A84M-01A-11R-A36H-07	-0.0614636	-0.427903	-0.393627	-0.508907	-0.222796	-0.324675	-0.406032	-0.216646	-0.407035	-0.261512	-0.508785	-0.198875	-0.213755	-0.247768	-0.494383	0.062159	-0.457087	-0.503362	-0.293178	-0.290612	-0.559742	-0.499224	-0.315609	-0.147315	-0.519506	-0.292008	-0.338677	-0.260585	-0.491578	-0.259851	-0.484027	-0.47862	-0.364745	-0.452684	-0.281292	-0.124944	0.48058	-0.352625	-0.32728	-0.386442	0.42933	-0.337481	-0.343685	-0.28614	-0.403486	-0.0283292	0.0331195	-0.368834	-0.444263
TCGA-EZ-7264-01A-11R-2027-07	-0.112005	-0.454766	-0.571951	-0.570941	-0.19214	-0.5979	-0.401867	-0.220059	-0.604529	-0.0464096	-0.448086	-0.419735	-0.209165	-0.478957	-0.497321	-0.0604014	-0.321572	-0.656922	-0.345539	-0.386134	-0.30167	-0.446113	-0.27593	-0.14291	-0.464192	-0.267431	-0.29334	-0.349043	-0.609615	-0.314848	-0.485296	-0.561361	-0.418675	-0.37043	-0.114921	-0.204027	0.201518	-0.257243	-0.389842	-0.42429	-0.116052	-0.299919	-0.227043	-0.246059	-0.443284	0.0224644	-0.0998878	-0.389724	-0.564306
TCGA-TQ-A7RO-01A-11R-A33Z-07	0.044988	-0.191202	-0.244388	-0.491228	-0.26662	-0.399727	0.0605184	-0.0672934	-0.328577	-0.228057	-0.17052	-0.230341	0.322021	-0.132316	-0.0794733	-0.421147	-0.362755	-0.419129	-0.411225	-0.0985549	-0.0489692	-0.151899	0.195767	0.0605601	-0.19984	0.0981875	-0.217363	-0.153183	-0.310105	0.0824804	-0.38724	-0.261952	-0.116373	-0.155102	-0.13665	0.107886	-0.530552	-0.179841	0.182201	-0.0435526	-0.419283	0.176004	-0.021007	-0.0589447	-0.0411698	0.164578	-0.293991	-0.0953156	-0.246807
TCGA-FG-7643-01A-11R-2090-07	0.313871	0.291123	-0.190276	-0.243801	-0.262071	-0.17166	0.0444392	-0.0623442	-0.0742933	-0.157704	0.249631	0.228652	0.079934	0.0753727	0.203332	-0.541142	0.132159	-0.303733	-0.0939225	-0.0120305	0.275732	0.190092	0.0380541	-0.436063	0.226732	-0.122411	0.225786	-0.101544	-0.0877775	0.131656	0.00504931	-0.111053	0.0920884	0.251813	-0.459066	-0.215557	-0.495278	0.255636	0.288068	0.295069	-0.525802	0.199705	0.00179718	-0.0288146	0.356754	-0.307311	-0.389977	0.125025	-0.117705
TCGA-DB-5278-01A-01R-1470-07	0.199376	-0.148832	-0.458271	-0.4307	-0.359695	-0.445211	-0.14475	-0.203751	-0.365271	0.176604	-0.00380027	-0.0627518	-0.25191	-0.140829	-0.255676	-0.404115	-0.0775144	-0.543388	-0.134334	-0.163597	-0.254167	-0.269291	-0.0237043	0.0113512	-0.126117	-0.214495	-0.00384021	-0.318596	-0.553882	-0.185733	-0.0025696	-0.478489	-0.201916	0.00220038	-0.27144	-0.270807	-0.532769	-0.106532	-0.157566	-0.0506342	-0.529337	-0.0356623	0.270104	-0.118127	-0.052073	0.20562	-0.345922	-0.0854823	-0.477475
TCGA-S9-A7J3-01A-21R-A34R-07	0.0422746	-0.234222	-0.345833	-0.543091	-0.3387	-0.468026	-0.0708625	-0.136686	-0.453919	-0.137647	-0.137721	-0.315334	-0.029694	-0.246755	-0.490817	-0.539553	-0.356618	-0.528498	-0.511377	-0.056753	-0.262735	-0.328689	0.024767	0.0418705	-0.331988	-0.010254	-0.284161	-0.277967	-0.504093	0.137101	-0.401938	-0.446577	-0.126406	-0.0928536	-0.0193895	0.0897934	-0.599127	-0.186895	0.0237239	-0.157189	-0.530942	-0.0682305	-0.0789096	-0.230784	-0.095734	-0.218587	-0.430543	-0.128965	-0.410496
TCGA-DH-A66G-01A-21R-A31N-07	0.2108	0.185939	0.472283	0.380485	0.0190798	0.46996	0.24706	0.0972319	0.494662	-0.241369	0.206328	-0.0698962	0.0582544	0.351854	0.106391	-0.563483	-0.305546	0.492268	-0.251705	0.295036	0.066895	0.364217	0.176992	-0.163494	0.369455	0.252738	0.424138	0.248387	0.587943	0.362292	0.307518	0.393574	0.308735	0.4162	-0.419322	0.130409	-0.579741	0.0525716	0.355722	0.352789	-0.492623	0.345463	0.106802	0.385125	0.349739	-0.256551	-0.404392	0.38126	0.559392
TCGA-HT-7616-01A-11R-2256-07	-0.048503	0.142722	0.403546	0.468165	0.390305	0.494941	0.319072	0.0197977	0.484547	-0.000276751	0.234436	-0.0378757	0.209693	0.354388	0.536701	0.00696205	0.0421974	0.645211	0.0493328	0.281694	-0.193405	0.406385	0.13944	-0.175348	0.504732	0.123058	-0.0797659	0.452053	0.618146	0.389106	0.127627	0.555099	0.416783	0.0330769	-0.236237	0.215094	0.117428	0.00472827	0.196739	0.0862948	-0.0428411	0.312393	0.120444	0.387277	0.328036	0.287129	-0.0390008	0.188254	0.545416
TCGA-DU-8166-01A-11R-2256-07	0.197918	0.0589501	0.313413	-0.0957629	-0.0575818	-0.127686	0.0537476	0.176799	-0.236864	-0.282656	0.239945	-0.0643829	0.292298	0.00396747	-0.2982	-0.224877	-0.398431	-0.236334	-0.412363	0.29929	-0.11343	-0.133419	0.243438	0.233878	0.152665	0.102849	0.237139	0.0163475	-0.0291135	0.216081	0.226594	-0.201427	0.112079	0.260256	-0.369846	0.287521	-0.159965	0.000921867	0.218001	0.180559	-0.263597	0.261861	-0.413775	0.307651	0.19774	-0.642649	-0.42399	0.210781	0.0927118
TCGA-HT-7481-01A-11R-2027-07	0.214622	-0.194479	-0.490718	-0.482019	-0.403898	-0.638213	-0.218004	-0.10161	-0.521079	-0.0333479	-0.337484	-0.410873	-0.164168	-0.286348	-0.314677	-0.0412983	0.0229126	-0.56931	-0.434659	-0.32067	-0.321699	-0.312003	-0.063784	-0.431306	-0.349857	-0.41292	-0.0259373	-0.315793	-0.518315	-0.180627	-0.532465	-0.451215	-0.315998	-0.0659046	-0.188949	-0.215998	0.243847	-0.189754	-0.177013	-0.0945165	0.141111	-0.265707	-0.316198	-0.375248	-0.106446	-0.637897	-0.0654246	-0.21988	-0.477044
TCGA-QH-A6CW-01A-11R-A32Q-07	0.173839	0.204728	0.309796	0.171122	0.257488	0.229665	0.0460074	0.182597	0.286406	-0.306146	0.198075	-0.0963703	0.0938046	0.206443	0.0414593	0.0790789	-0.167565	0.034552	-0.247134	0.264504	-0.299063	0.30296	0.140252	0.501104	0.259614	0.27072	0.122961	-0.243776	-0.131254	0.13841	0.0283719	-0.0303975	0.224429	0.0390879	0.0407177	0.335774	-0.413066	-0.164783	0.106666	0.0844689	0.0906161	0.19675	-0.201771	0.419771	-0.0286425	-0.371988	-0.166581	0.168438	-0.15693
TCGA-S9-A6TS-01A-12R-A33Z-07	-0.0562681	0.0325906	0.0343664	0.173988	-0.058672	0.18605	-0.133971	-0.0931205	-0.14695	0.0358545	-0.00815907	0.273159	-0.283917	-0.171735	-0.237013	0.0122459	0.130841	-0.221448	0.177302	-0.116096	0.0223033	-0.00858237	-0.0990369	0.282793	-0.0779563	0.0942255	-0.10181	-0.355681	-0.334496	-0.227668	0.242093	-0.185658	-0.110071	0.163096	-0.224264	-0.00240485	-0.346256	0.195084	-0.0819738	0.0309111	-0.356772	-0.137921	0.284451	-0.169534	-0.0752496	0.295119	-0.0363581	-0.0580161	-0.15634
TCGA-DB-A64X-01A-11R-A29R-07	-0.00254269	-0.319494	-0.344214	-0.147122	-0.146701	0.00618451	-0.345713	-0.270367	-0.230521	-0.432496	-0.374649	0.101577	-0.34691	-0.297348	-0.324174	0.111732	0.0251587	-0.0919497	-0.0912854	-0.339813	0.0855801	-0.0880426	-0.260285	0.0734668	-0.271949	-0.20577	-0.304784	-0.333238	-0.299214	-0.372367	0.0946851	-0.189954	-0.257159	-0.34299	0.0148332	-0.184663	-0.339678	0.117574	-0.300619	-0.262746	-0.0907847	-0.300517	-0.367414	-0.297623	-0.392596	-0.454659	0.0322156	-0.176237	-0.0841389
TCGA-DH-A669-02A-11R-A31N-07	-0.0663075	-0.19966	-0.086213	0.160283	0.317395	0.314327	-0.0520594	-0.191304	0.403445	0.0253533	-0.265018	0.226889	-0.0861962	0.160897	0.454422	0.377449	0.353852	0.398726	0.166387	-0.105161	0.123665	-0.118114	-0.17869	-0.250467	0.164583	-0.152702	-0.204095	0.0402096	0.432043	-0.143829	0.254355	0.310817	0.131899	-0.350745	0.204875	-0.211219	0.498602	0.0523406	-0.170294	-0.224999	0.604783	-0.256128	-0.0519521	-0.347963	-0.078985	0.137162	0.4462	-0.192743	0.324665
TCGA-DU-A7TB-01A-11R-A33Z-07	0.202899	-0.117034	-0.426432	-0.437332	-0.19258	-0.342503	-0.289485	-0.260675	-0.375345	0.192388	-0.370234	-0.135701	-0.158962	-0.138104	-0.396588	-0.466795	-0.0545228	-0.391605	0.140623	-0.350139	0.148055	-0.188713	-0.201726	-0.266493	-0.378475	-0.316251	-0.129748	-0.328338	-0.453223	-0.184802	-0.564023	-0.297808	-0.279775	-0.12849	-0.181682	-0.314375	-0.541357	-0.0115425	-0.223288	-0.153056	-0.337579	-0.363112	0.0963759	-0.498231	-0.146885	0.14056	-0.0756675	-0.255083	-0.483953
TCGA-FG-8185-01A-11R-2256-07	0.0594277	-0.346307	-0.286593	-0.321517	-0.0173766	0.179773	-0.195619	-0.0651556	-0.258029	-0.286701	-0.301803	-0.140991	-0.0944566	-0.371143	-0.25507	0.19071	-0.148141	-0.197759	-0.143935	-0.267578	-0.126742	-0.246167	-0.0777744	0.398786	-0.320956	0.0377081	-0.118102	-0.384974	-0.357586	-0.22079	-0.353149	-0.336424	-0.276402	-0.328404	0.0601803	0.129365	-0.19886	-0.188674	-0.301524	-0.263933	0.261513	-0.290088	-0.400425	-0.21868	-0.355452	-0.379539	0.178044	-0.212894	-0.276882
TCGA-WY-A85D-01A-11R-A36H-07	0.0829697	-0.0910246	-0.0405313	-0.0754037	0.205445	-0.278453	-0.102521	-0.34149	-0.234469	-0.119674	-0.0701926	0.0855637	-0.428149	-0.327109	-0.272986	0.45712	0.0583858	-0.374258	0.139211	0.019077	-0.177302	0.018305	-0.285342	0.0539611	-0.18724	-0.352091	-0.178968	-0.307369	-0.39731	-0.179361	-0.0803042	-0.366939	-0.0802212	-0.159017	0.190761	-0.393337	0.119176	0.159975	-0.391842	-0.235874	0.15343	-0.23216	0.0158879	0.043294	-0.342402	0.156036	0.0966971	-0.209085	-0.352016
TCGA-DU-6407-02A-12R-A36H-07	-0.047269	0.011247	0.231255	0.493052	0.164142	0.352078	-0.219148	-0.13798	0.324967	0.208333	-0.166844	0.286306	-0.211607	-0.0282145	0.28978	0.3764	0.368781	0.297988	0.351172	-0.0855706	0.423369	0.2421	-0.228401	-0.21552	0.0408559	-0.370842	0.0173406	0.0830998	0.218676	-0.242568	0.20708	0.136016	0.0656017	-0.154839	0.489073	-0.279766	0.383083	0.147957	-0.339672	-0.161309	0.554112	-0.309944	-0.23196	-0.152797	-0.114218	-0.380547	0.436084	-0.100079	0.273733
TCGA-HT-A614-01A-11R-A29R-07	-0.0028534	-0.0885918	-0.200911	-0.308424	-0.251039	-0.0604522	-0.314094	-0.151385	-0.0220487	-0.0570376	-0.0683185	-0.296102	-0.230323	-0.332426	-0.116488	-0.00341436	0.0453125	-0.245993	-0.402517	-0.275267	-0.300126	-0.184077	-0.183831	0.101547	-0.120835	-0.258198	0.0810323	-0.239676	-0.291038	-0.265785	-0.467238	-0.186433	-0.167279	-0.0348445	-0.0308856	-0.114616	-0.101049	-0.238394	-0.338887	-0.17687	-0.308627	-0.220569	-0.132404	-0.25876	-0.218233	-0.389164	-0.0682549	-0.17354	-0.18368
TCGA-DB-A64S-01A-11R-A29R-07	0.0743901	0.203417	0.486334	0.556985	0.204659	0.57935	0.26277	0.292839	0.509774	0.0869566	0.285198	0.207602	0.136297	0.246217	0.258603	0.331332	0.37394	0.573787	0.267172	0.272779	0.412421	0.410426	0.0726287	0.277656	0.416424	0.181188	0.0716733	0.313635	0.465352	0.167845	0.508338	0.425718	0.318575	0.237465	0.389608	0.221418	0.235625	0.0282909	0.0387076	0.176675	0.191286	0.0629717	0.368235	0.323621	0.135927	0.455545	0.114427	0.148545	0.439814
TCGA-FG-A6J3-01A-11R-A31N-07	0.129319	0.180672	0.389227	0.571242	0.300703	0.57896	0.0266906	-0.0810211	0.614875	0.269326	0.179994	0.392173	-0.0275229	0.309379	0.47864	0.182873	0.295114	0.702414	0.361804	0.195713	0.253133	0.447012	-0.0491654	-0.191819	0.485793	-0.200963	-0.0359751	0.388076	0.710292	0.0845382	0.361994	0.560972	0.365214	-0.0378303	-0.103198	-0.175694	0.302471	0.177018	0.025441	-0.00832364	0.227303	0.0525514	0.239496	0.0701787	0.230106	0.337147	0.30696	0.116126	0.467042
TCGA-QH-A6CX-01A-11R-A32Q-07	0.183975	0.315723	0.392595	0.374657	0.0211698	0.182992	0.186791	-0.0967843	0.385215	0.176724	0.00420212	0.442393	0.0112158	0.0623193	0.116771	-0.16954	0.221696	0.510276	0.502077	0.0547547	0.281791	0.308005	-0.0696238	-0.22153	0.304647	-0.160511	0.0367538	0.113837	0.494285	0.148215	0.309064	0.257636	0.221705	0.140589	0.0675578	-0.226051	-0.189685	0.369559	0.0756338	0.0751099	0.028807	-0.0353267	0.494809	0.00539019	0.271498	0.556102	-0.0306261	0.00699825	0.228582
TCGA-E1-A7Z2-01A-21R-A34R-07	0.181595	-0.277572	-0.494142	-0.344771	-0.22415	-0.452189	-0.134123	-0.332103	-0.428278	-0.0937181	-0.396894	0.307526	-0.218178	-0.391272	-0.408141	-0.0525188	0.285536	-0.592362	-0.0420869	-0.245779	0.0450063	-0.0925513	-0.173735	-0.25194	-0.338767	-0.333613	-0.394245	-0.392987	-0.616783	-0.234227	-0.0298023	-0.320627	-0.255004	-0.329641	0.0699242	-0.422359	0.318115	0.138771	-0.131184	-0.102657	0.101362	-0.38813	-0.135709	-0.441298	-0.285172	0.0730447	-0.161152	-0.297141	-0.530363
TCGA-FG-A4MW-01A-11R-A26U-07	0.134933	0.352698	0.105521	0.2771	-0.0969532	0.089103	0.0922424	0.13388	0.273919	0.302106	-0.114415	0.374428	0.247036	0.301027	0.194286	0.11497	0.459783	0.306788	0.229791	-0.000677669	0.360844	0.379596	0.0727076	0.11943	0.118243	-0.0947718	0.327856	-0.0148711	0.28671	0.0522613	-0.0892328	0.191508	0.140968	0.0389098	0.0909083	0.0213965	0.377648	0.359346	0.335604	0.237279	0.353126	-0.134784	0.37261	-0.239102	0.275857	0.245056	0.210294	0.0723453	0.156646
TCGA-S9-A6TU-01A-12R-A32Q-07	0.0660083	0.120255	0.374783	0.314253	0.278135	0.490543	0.00896944	-0.0683916	0.297019	-0.106902	0.092429	-0.156837	0.0165926	0.0784663	-0.0666216	-0.228841	-0.0578764	0.376585	-0.298527	0.174819	-0.0206644	-0.127971	-0.00578954	0.423205	0.193693	0.17546	-0.142362	-0.097644	0.275103	0.0715984	-0.0292571	0.231852	0.176192	0.109345	0.387654	0.199592	-0.477646	-0.0222516	-0.0915358	-0.0988812	-0.24982	0.000798375	0.105733	0.151553	-0.147849	0.245849	0.00364882	0.156024	0.0793594
TCGA-HT-7602-01A-21R-2090-07	0.258005	0.172762	0.130633	0.100505	0.0114453	-0.00316175	0.00357945	-0.116122	-0.0282698	-0.172076	0.106137	0.0611157	-0.325462	0.0194988	0.167111	-0.0874574	0.00530429	0.00776596	-0.0963741	0.010583	0.152812	-0.0184544	-0.101015	-0.326778	0.117856	-0.274486	0.0650836	-0.192352	-0.0232801	-0.106009	0.234507	-0.137487	0.0970877	0.018172	-0.371936	-0.31749	-0.276644	0.187974	-0.198103	-0.0818042	-0.430841	-0.206827	-0.0569444	0.185495	-0.0134007	-0.297619	-0.27311	-0.0166016	-0.13824
TCGA-DU-A5TS-01A-11R-A28M-07	0.155062	0.136008	-0.19059	-0.192189	0.0794802	-0.326779	-0.315739	-0.107599	0.108209	-0.145161	0.0131405	-0.0579099	-0.0781391	-0.273683	-0.16437	0.107931	0.296577	-0.409263	-0.153361	-0.252316	0.127087	-0.00268352	-0.0971927	0.062845	-0.0808603	-0.142343	-0.0744211	-0.156618	-0.430817	-0.15648	0.00881429	-0.129236	-0.0744417	-0.0112563	0.131952	-0.0845896	0.226189	0.118194	-0.156399	-0.0836046	0.45833	-0.268262	-0.0707974	-0.257494	-0.228592	-0.18378	0.168476	-0.0656437	-0.387408
TCGA-DU-A6S7-01A-21R-A32Q-07	0.0649306	0.124173	-0.0972224	-0.162484	0.071523	-0.401995	-0.0199354	-0.0223321	-0.347716	-0.063876	0.0282092	0.096573	-0.0357734	-0.149997	-0.300011	0.00518855	0.0737622	-0.475587	-0.0703979	0.0625712	-0.341845	-0.26271	0.0140464	0.452215	-0.155986	0.157332	-0.0150575	-0.447606	-0.574067	-0.0945271	-0.218865	-0.445362	-0.177774	0.121096	0.29483	0.200436	-0.322356	0.00106819	-0.160899	-0.0654891	0.283862	-0.102094	0.151145	0.0961159	-0.21956	0.288348	0.0224155	0.0129123	-0.509717
TCGA-FG-A4MY-01A-11R-A26U-07	0.140403	-0.1155	-0.015934	0.240519	0.0582902	-0.0221772	-0.0709102	-0.0983314	-0.0558652	-0.013094	-0.179593	-0.383766	-0.0266136	-0.107993	-0.246039	0.18152	0.0757034	-0.0507339	-0.151117	-0.198292	-0.269963	0.272081	-0.0877145	0.159382	-0.187442	0.0208204	-0.125291	-0.224332	-0.13629	-0.0514432	-0.629839	-0.108194	-0.0516941	-0.162021	0.378173	0.0452221	-0.151932	0.0896997	-0.0499519	-0.0768399	-0.287817	-0.0936494	-0.064384	-0.138547	-0.213408	-0.464545	0.00177533	-0.0515851	-0.145219
TCGA-FG-6692-01A-11R-1896-07	-0.0373687	0.294006	0.238214	0.398204	0.149705	0.204617	0.0709525	0.055723	0.333562	0.206537	-0.143583	0.160493	0.151771	0.194514	0.322359	0.315632	0.263288	0.513737	0.270643	0.0612275	0.240854	0.267726	0.00560632	-0.0753677	0.186017	-0.186506	0.0800656	0.270637	0.524727	0.114704	0.248433	0.390453	0.207957	-0.110055	0.398735	-0.146813	0.538116	0.210196	0.131039	-0.0214154	0.557078	-0.0362769	0.180107	-0.0130486	0.148287	0.120968	0.30721	-0.10247	0.341612
TCGA-P5-A5F1-01A-11R-A28M-07	0.0630249	0.165523	0.12894	0.345521	0.306549	0.235707	-0.0136544	0.00959489	0.206206	-0.267859	0.00855072	0.413512	-0.12794	0.139177	0.248798	0.331814	0.379815	0.367688	0.3119	0.132216	0.278184	0.325657	-0.0222159	-0.142741	0.210655	-0.0329811	-0.168639	0.229787	0.400699	-0.104829	0.385929	0.317186	0.152154	-0.169632	0.0548943	-0.215523	0.0527077	0.190216	-0.0980426	-0.0798877	-0.0199129	-0.0885024	0.20474	0.251795	0.129687	0.414246	0.264967	0.00560913	0.251814
TCGA-S9-A6U9-01A-11R-A32Q-07	0.206531	0.398454	0.348933	0.370009	0.292201	0.207234	0.348205	0.0246405	0.25948	-0.296939	0.364586	0.151302	0.0825269	0.254591	0.0862599	-0.301282	-0.00215968	0.40852	-0.0196239	0.346702	0.286073	0.398209	0.15333	0.288011	0.439013	0.283914	0.0267845	0.250308	0.293088	0.330008	0.255025	0.308456	0.367309	0.162372	-0.182551	0.153302	-0.537395	0.0854013	0.258194	0.13177	-0.376172	0.176513	0.201124	0.448334	0.17158	0.278179	-0.368657	0.28067	0.281678
TCGA-QH-A65S-01A-11R-A29R-07	-0.00175949	-0.00535433	-0.183162	-0.130051	-0.0609434	-0.45523	-0.226884	0.0111956	-0.255113	0.101077	-0.0936282	0.0668959	-0.236978	-0.281511	-0.145916	0.031199	0.15373	-0.28477	0.0115205	-0.209586	-0.142738	-0.00248457	-0.113968	-0.273611	-0.198086	-0.177562	0.14799	-0.207884	-0.312653	-0.144041	-0.240634	-0.245406	-0.0713055	-0.0855379	-0.0470687	-0.106448	-0.140693	-0.0354092	-0.266181	-0.15648	-0.00194557	-0.27839	-0.0603987	0.0743311	-0.296233	-0.175794	0.000109797	-0.1026	-0.370261
TCGA-E1-A7Z4-01A-11R-A34R-07	0.127793	-0.140683	0.177714	0.164991	0.098044	0.238489	-0.19301	-0.212232	0.0621005	-0.486001	0.0384303	-0.224408	-0.334992	-0.0710426	-0.154728	-0.0776492	-0.109548	0.233242	-0.104077	-0.00335201	0.177227	-0.126212	-0.175802	0.0768148	-0.262555	0.0550515	-0.301168	-0.0674319	-0.00880242	-0.120406	-0.34703	0.0321304	-0.10047	-0.0152112	-0.189397	-0.040592	-0.254713	0.073806	-0.324106	-0.205946	-0.107851	-0.136611	-0.246824	-0.0140167	-0.272518	-0.120786	-0.157907	-0.147281	0.109806
TCGA-P5-A730-01A-11R-A32Q-07	-0.00264884	-0.260167	-0.322016	0.00981137	0.0300748	-0.0786591	-0.118887	-0.0575643	-0.0970463	-0.031878	-0.338903	-0.139118	0.120148	-0.0354318	-0.318368	0.350369	-0.035343	0.034191	0.15041	-0.282783	-0.131507	-0.0601419	0.0107069	-0.0281118	-0.0390896	-0.0412239	-0.284657	-0.0324616	-5.59762e-05	-0.20986	-0.278797	-0.100345	-0.0689512	-0.322883	0.0844533	-0.0138745	0.268658	-0.106813	-0.0874984	-0.217401	0.2995	-0.283087	0.225169	-0.00620484	-0.232359	0.275639	0.299574	-0.257617	-0.153197
TCGA-TQ-A7RK-01A-11R-A33Z-07	-0.132146	-0.367752	-0.420935	-0.356309	-0.0425827	-0.388501	-0.314964	-0.196601	-0.435531	0.170877	-0.315033	-0.18601	-0.207764	-0.497879	-0.523118	0.396836	-0.121573	-0.52983	-0.271784	-0.251881	-0.152063	0.0339058	-0.209966	-0.0361113	-0.371322	-9.89413e-05	-0.283887	-0.459004	-0.567847	-0.268191	-0.440761	-0.432252	-0.327521	-0.32336	0.182645	-0.0978398	0.281362	0.121188	-0.378965	-0.302508	0.472389	-0.307296	-0.216104	-0.222142	-0.481296	-0.367134	0.145749	-0.312297	-0.556739
TCGA-VM-A8C8-01A-11R-A36H-07	-0.0264883	-0.15126	-0.0107071	-0.165774	0.0631154	-0.238873	-0.163	-0.204498	-0.279014	0.0872254	-0.00993266	0.256243	-0.284758	-0.360365	-0.3739	0.308921	0.140684	-0.38712	0.291085	-0.154539	0.012639	-0.0632257	-0.192561	-0.18866	-0.213911	-0.192392	-0.188174	-0.303089	-0.46332	-0.290631	-0.183915	-0.2826	-0.243066	-0.12457	-0.038985	-0.205265	0.106884	0.114512	-0.319931	-0.227182	0.275793	-0.230285	0.186993	0.157554	-0.348858	0.408224	0.051467	-0.23873	-0.478652
TCGA-DU-6401-01A-11R-1708-07	-0.052358	0.267867	0.302007	0.0894706	-0.000100212	0.276102	0.144245	0.231678	0.222432	-0.0417931	0.311618	-0.130014	0.197265	0.345239	-0.131322	-0.153407	-0.101951	0.36353	-0.241974	0.178874	0.103714	0.108743	0.243723	0.399086	0.306006	0.418986	-0.0627014	0.144594	0.482286	0.234695	0.0397513	0.241711	0.363309	0.175182	-0.0313532	0.411686	-0.425708	0.0110042	0.329189	0.151016	-0.494758	0.246193	-0.23528	0.0994368	0.251863	-0.289461	-0.178838	0.346014	0.303949
TCGA-P5-A780-01A-12R-A32Q-07	0.166501	0.036934	0.192479	0.237332	0.234254	-0.082225	0.163438	0.207981	-0.0610989	0.100969	0.0291955	-0.100132	0.125312	-0.0178547	-0.210706	0.229266	-0.138156	-0.036186	-0.110905	0.0643556	-0.267102	0.107116	0.0396291	0.251505	-0.0180311	0.126962	-0.134213	-0.0118055	0.214557	0.172964	-0.115678	0.030849	0.0708546	0.0910656	0.113093	0.351892	0.00843238	0.162201	0.0264105	0.023942	0.177482	-5.62292e-05	-0.146644	0.10988	-0.0963803	-0.114151	-0.0502333	0.0501789	-0.135259
TCGA-E1-A7YM-01A-11R-A34F-07	0.214551	-0.0293225	-0.307242	-0.349778	-0.184081	-0.297762	-0.187976	-0.229829	-0.260666	-0.232842	-0.311429	0.00781055	-0.16486	-0.344289	-0.442691	0.243909	0.361748	-0.304383	-0.351444	-0.320454	0.0878489	-0.182186	-0.18095	-0.235025	-0.271327	-0.451478	-0.128092	-0.239106	-0.417852	-0.175454	-0.533475	-0.155121	-0.217967	-0.17116	-0.0326182	-0.325807	0.640028	0.210463	-0.198299	-0.200818	0.384207	-0.400346	-0.189643	-0.446025	-0.198365	-0.213481	-0.0256799	-0.331998	-0.317429
TCGA-P5-A72W-01A-11R-A32Q-07	-0.0109183	-0.319131	-0.290598	0.236853	0.0598857	-0.00151639	-0.387082	-0.286519	0.05193	-0.171781	-0.30629	0.0952517	-0.301929	0.0121202	0.030325	0.0460707	0.195717	0.275347	0.179355	-0.27766	-0.0597833	-0.0935221	-0.248249	0.144993	0.0129367	-0.0418937	-0.40968	-0.013187	-0.0238158	-0.271405	0.059024	0.0623934	-0.214626	-0.371064	0.0950234	-0.248057	-0.0424106	-0.00506967	-0.366719	-0.271023	0.110899	-0.314766	-0.089845	-0.264574	-0.232946	-0.0368422	0.318071	-0.287944	0.107333
TCGA-HT-A74O-01A-11R-A32Q-07	0.066526	0.196845	0.469019	0.559754	0.358248	0.586789	0.00441929	-0.0091715	0.562702	0.0693879	0.0949872	0.46588	-0.00237659	0.341633	0.575134	0.189094	0.400781	0.639381	0.264307	0.179027	0.248751	0.344765	-0.0775132	0.143837	0.374162	-0.0318414	0.0196929	0.311719	0.564104	0.0687686	0.150028	0.53378	0.291257	0.0259942	0.194724	-0.0682347	-0.0745797	0.259242	-0.125132	-0.056099	0.395712	0.0347376	0.379016	0.131815	0.203232	0.460628	0.217285	0.0756571	0.445391
TCGA-DU-7011-01A-11R-2027-07	0.207599	0.416336	0.498012	0.571848	0.118189	0.538286	0.212385	0.266367	0.488047	-0.101467	0.436627	0.301626	0.212335	0.517248	0.400228	-0.153242	0.252362	0.628352	0.391574	0.284363	0.173085	0.36338	0.267866	0.124738	0.524593	0.159536	0.379243	0.506911	0.652321	0.29817	0.58035	0.575874	0.391587	0.455046	-0.468733	0.177344	-0.339576	0.335394	0.373771	0.407165	-0.464027	0.287633	0.245423	0.328997	0.47446	0.243514	-0.209218	0.401552	0.617173
TCGA-S9-A7IZ-01A-11R-A34F-07	0.173395	0.24275	0.324384	0.25968	-0.0990092	0.289493	-0.0839272	-0.0694473	0.434831	-0.0841354	-0.0898542	0.366101	-0.175312	0.152878	-0.229407	-0.234934	0.194424	0.348259	0.135149	0.0212852	0.29841	0.32146	-0.0827193	-0.112554	-0.0149872	-0.142866	-0.0260585	0.256228	0.289231	-0.104771	0.338606	0.435715	-0.0341733	0.198286	-0.185862	-0.112616	-0.0673914	0.234168	0.129707	0.224006	-0.146229	-0.183908	0.317424	0.14102	0.299556	0.423543	-0.271715	0.10013	0.374489
TCGA-P5-A5EX-01A-12R-A28M-07	0.200354	0.336524	0.528501	0.572628	0.435615	0.69138	0.340315	0.0124931	0.595777	0.289754	0.322587	0.169021	0.0295097	0.379935	0.538162	0.0660707	0.262776	0.769498	0.569884	0.38788	0.150473	0.486088	0.138634	-0.173137	0.568718	0.169089	0.176311	0.506961	0.722005	0.357843	0.500311	0.621833	0.541723	0.0743124	-0.16283	0.0953077	-0.107058	0.220575	0.285196	0.176411	0.0425291	0.264068	0.493288	0.477618	0.420168	0.579186	0.197696	0.208411	0.639275
TCGA-DB-A75O-01A-11R-A32Q-07	0.165025	0.181428	0.232968	0.351526	0.286024	0.207317	0.0431204	0.0259248	0.225174	-0.27397	0.172045	0.286511	-0.179665	0.21077	0.152894	0.00808962	0.0958381	0.310943	0.157747	0.208572	0.125688	0.292877	-0.0181561	0.290349	0.172109	0.211793	0.086326	0.113423	0.188443	0.11204	0.449317	0.234069	0.136938	0.0863752	0.297321	-0.00796142	-0.113205	-0.0132125	0.0724748	0.0509268	-0.0657653	-0.124922	0.0815365	0.0562484	0.156958	0.170709	0.156501	0.0555776	0.124226
TCGA-WY-A858-01A-11R-A36H-07	0.175958	0.220072	0.425941	0.52333	0.189073	0.681666	0.11481	-0.0150145	0.600111	-0.0754524	0.176375	0.214584	-0.0288126	0.301323	0.502805	-0.138886	0.332185	0.623713	0.104185	0.1278	0.174613	0.258804	-0.070758	0.0240664	0.410856	-0.0828747	0.122516	0.297009	0.549593	0.0971316	0.250496	0.531366	0.32716	0.130539	0.128067	0.0167073	-0.255459	0.141731	0.0122264	-0.000139897	-0.187441	0.000826122	0.337314	0.0647821	0.166831	0.433772	0.0835691	0.134443	0.445176
TCGA-P5-A5EZ-01A-11R-A27Q-07	-0.00684922	0.32984	0.340747	0.384813	0.296777	0.579296	0.0909751	0.262851	0.441393	0.148686	0.287603	0.0289441	0.0963218	0.339248	0.498371	0.330906	0.165298	0.563678	0.157189	0.0350267	0.0195938	0.141624	0.0615745	0.0877573	0.217921	0.264306	0.191754	0.293608	0.469642	0.145599	-0.155408	0.44017	0.204566	0.195555	-0.318546	0.274018	0.325605	0.141991	0.0567572	0.0978543	0.314032	0.313797	0.0143157	0.0782266	0.149017	-0.0453627	0.154106	0.161152	0.372016
TCGA-E1-A7YK-01A-11R-A34F-07	0.171832	0.288471	0.498762	0.563111	0.319617	0.57721	0.222464	0.191691	0.625989	0.171765	0.260614	0.246691	0.0507676	0.281267	0.616285	-0.138394	0.313714	0.602754	0.104019	0.264617	0.127886	0.474226	-0.0630816	-0.102138	0.415737	0.0846866	0.0060725	0.39532	0.562126	0.243952	-0.0064718	0.588429	0.297922	0.180645	-0.160464	0.0369227	-0.313962	-0.0308789	-0.00279532	0.0276868	-0.108676	0.197963	0.333234	0.182336	0.218928	0.525292	-0.163145	0.171333	0.338078
TCGA-WH-A86K-01A-11R-A36H-07	0.142106	-0.144532	-0.0927657	0.168108	-0.0666456	0.266761	-0.0790181	-0.14984	0.169485	-0.479132	-0.119534	0.175189	-0.142823	0.0282805	0.126088	0.0519777	0.126742	0.262875	0.0238519	-0.176326	-0.0345931	-0.0310705	-0.104563	0.192458	0.0124927	0.0696475	-0.105564	-0.0662881	0.236699	-0.200291	0.125866	0.273353	-0.0355962	-0.076867	0.119072	-0.00863297	-0.250512	0.151515	-0.17365	-0.118379	-0.148155	-0.144309	-0.262045	-0.0663312	-0.14105	-0.270589	0.0569381	-0.155655	0.179041
TCGA-QH-A6CU-01A-11R-A31N-07	0.169312	-0.173031	-0.0545343	0.0127045	0.176764	-0.0482235	-0.18878	-0.438844	-0.0193382	-0.27266	-0.0795621	-0.0820359	-0.451289	-0.0618392	-0.0623662	-0.0624809	0.252593	0.0517889	-0.00454455	-0.144625	-0.13669	0.0963659	-0.348392	-0.343128	0.0918918	-0.405257	-0.343934	-0.0838358	-0.0302468	-0.212599	-0.000943232	0.0315582	0.164952	-0.275758	-0.166037	-0.459696	-0.279226	-0.157963	-0.408325	-0.358936	-0.364561	-0.254651	0.175835	-0.0521052	-0.147434	0.229499	-0.0821904	-0.235785	-0.0412032
TCGA-TQ-A7RP-01A-21R-A34F-07	0.226145	0.256587	0.196242	0.0563853	-0.0440713	0.0437479	0.0322743	-0.125821	0.362142	-0.335665	-0.16075	0.201234	0.0490756	0.202783	0.179075	-0.221737	0.382692	0.1964	-0.0416033	0.144782	0.314558	0.284402	-0.0702117	-0.377313	0.234139	-0.270714	-0.243395	-0.178853	0.18217	0.151934	0.0814624	0.250805	0.267031	-0.136324	-0.152448	-0.248755	-0.151296	0.335564	0.204886	-0.0192392	-0.380693	-0.0237787	0.127092	0.0409656	0.161674	0.210399	-0.216683	0.0394072	0.0209944
TCGA-CS-4944-01A-01R-1470-07	0.0573119	0.0814386	0.133452	0.389636	0.151981	0.360946	0.0229694	0.0969269	0.415105	0.218813	0.119559	0.350881	-0.121181	0.0332104	0.267365	-0.0797988	0.381621	0.386878	0.512504	0.0492911	0.0163202	0.221339	0.0501635	-0.372776	0.329311	-0.13847	0.0477603	0.344064	0.303862	0.0200688	0.232674	0.29533	0.274718	-0.134505	0.134706	-0.219213	-0.0156277	0.135212	-0.0380288	-0.0245453	-0.128042	0.0423583	0.211749	0.0807493	0.307478	0.305671	0.025565	-0.0304856	0.307239
TCGA-DU-A7TA-01A-11R-A33Z-07	0.0675965	0.187904	0.329535	0.315283	0.412718	0.48291	-0.193	0.14973	0.392718	-0.151287	0.0010442	-0.255394	-0.0288281	0.132515	-0.116428	0.200303	0.0830737	0.440006	-0.225353	0.14689	0.0372978	-0.116366	-0.0352449	0.298393	0.0548862	0.130129	-0.189195	0.296957	0.449347	-0.0211316	-0.384392	0.34203	0.0804994	-0.060622	0.0716113	0.00872719	0.207869	-0.0566931	-0.0457649	-0.0356394	0.375087	-0.0146036	-0.0942558	0.192565	0.0225365	-0.0190645	0.194762	-0.0508909	0.350813
TCGA-TM-A84F-01A-11R-A36H-07	0.130102	0.0907502	0.633548	0.569872	0.430151	0.734163	0.389724	-0.00846251	0.779525	-0.117567	0.317601	0.114208	-0.133473	0.392772	0.627904	-0.280302	0.35961	0.848484	0.122939	0.439833	0.197726	0.375609	0.0329472	0.015677	0.53114	0.137917	-0.00197972	0.383533	0.808992	0.359862	0.475484	0.668559	0.507002	0.13854	0.230731	-0.00103427	-0.478465	0.151825	-0.191756	-0.0424393	-0.337902	0.300405	0.0946649	0.32426	0.326522	0.116233	0.0590692	0.266899	0.72679
TCGA-P5-A731-01A-11R-A32Q-07	0.22584	0.14532	0.185961	0.265381	-0.0797777	0.265738	0.147784	0.161827	0.17753	0.00941134	-0.187664	0.29018	0.0569449	0.218032	-0.0981067	-0.210793	0.277882	0.345258	0.365375	-0.201702	0.110389	0.330012	0.0911981	-0.195291	0.081101	-0.224957	0.194438	0.326887	0.331778	-0.0352895	0.0271203	0.186699	0.275713	-0.0872563	-0.221794	-0.220622	-0.145731	0.0869619	0.290161	0.194365	-0.263941	-0.229695	0.144512	-0.035904	0.303693	-0.234836	0.0618514	0.0455145	0.45331
TCGA-DB-A75M-01A-11R-A32Q-07	0.120615	-0.0474368	0.0401008	0.208855	0.0621761	0.381488	-0.0900204	-0.0143907	0.00777287	-0.368179	-0.115681	0.188933	-0.155556	0.00760915	0.0951684	-0.0108277	-0.052042	0.0406928	-0.130088	-0.100606	-0.127074	-0.0132904	-0.0911861	0.459435	-0.0291318	0.107219	-0.155254	-0.134581	-0.294008	-0.192472	-0.00182516	-0.067641	-0.110138	-0.180755	0.290763	-0.0757251	-0.317664	0.0548838	-0.168783	-0.17972	-0.0859793	-0.174474	-0.0493497	0.060872	-0.214352	-0.106949	-0.107271	-0.0893418	-0.325066
TCGA-DU-8167-01A-11R-2256-07	0.0814855	0.326824	0.39091	0.475154	0.298711	0.519771	0.126999	0.207296	0.397812	0.0499129	0.255491	-0.294238	-0.0375125	0.243863	0.225531	0.301495	0.0210081	0.463569	-0.0652324	0.255112	0.185921	0.35092	0.0565858	0.296823	0.247339	-0.0716038	0.305317	0.226906	0.379917	0.0885427	-0.255951	0.317605	0.325681	0.234678	-0.0467511	0.149798	0.306977	0.0891558	-0.00888062	0.113527	0.0323151	0.136295	-0.171563	0.297337	0.0304952	-0.439703	0.051949	0.196745	0.245931
TCGA-P5-A733-01A-11R-A32Q-07	-0.0953796	-0.318043	-0.419962	-0.480921	0.0765937	-0.638737	-0.204353	-0.11674	-0.568566	-0.442281	-0.28482	0.0365324	-0.277568	-0.517836	-0.531157	-0.0190777	0.252243	-0.556038	0.0706731	-0.268406	0.141143	-0.319304	-0.106531	-0.303039	-0.408469	-0.25362	-0.37902	-0.428987	-0.551261	-0.340362	0.037329	-0.508315	-0.293607	-0.383653	0.137888	-0.176499	-0.0212461	0.287628	-0.189435	-0.264483	-0.019301	-0.30393	-0.27482	-0.114652	-0.429195	-0.460915	0.0467489	-0.264453	-0.507458
TCGA-CS-6290-01A-11R-1708-07	0.252109	0.384197	0.54468	0.507949	0.403401	0.518129	0.374798	0.224986	0.617477	-0.138009	0.438151	0.279674	-0.132715	0.309097	0.652481	0.172908	0.185121	0.56441	0.191926	0.406371	0.405822	0.247698	0.0893124	0.0261669	0.472164	0.240695	0.329228	0.403742	0.530277	0.258824	0.416615	0.520204	0.359912	0.2492	0.0957575	0.0917312	-0.181217	0.334347	0.00035217	0.145595	-0.232944	0.230628	0.130701	0.395664	0.350964	0.298116	-0.0113927	0.320336	0.477884
TCGA-DB-A75L-01A-11R-A32Q-07	0.0255973	0.0133766	-0.212563	-0.152345	-0.0732788	-0.376856	-0.0152884	0.0773616	-0.399395	-0.344855	-0.0758867	0.0819528	-0.0911746	-0.337819	-0.357328	0.336425	-0.106117	-0.640884	-0.26068	-0.148251	-0.323273	-0.183343	-0.046595	0.084791	-0.32146	0.178717	0.156872	-0.407283	-0.608901	-0.121173	-0.455931	-0.491682	-0.327017	0.312032	0.266877	0.297345	0.00267718	0.21296	-0.0949771	-0.00995168	0.204576	-0.0298066	-0.0934076	-0.223842	-0.323927	-0.348313	-0.0532822	-0.114976	-0.508142
TCGA-DU-7304-02A-12R-A36H-07	-0.00335066	-0.365735	-0.50376	-0.234088	-0.105136	-0.337883	-0.426918	-0.396451	-0.344878	-0.169164	-0.452579	0.155192	-0.378283	-0.367223	-0.1409	0.101831	0.0942222	-0.287912	-0.0138932	-0.473406	0.0162883	-0.250352	-0.405818	-0.221272	-0.378477	-0.333591	-0.454662	-0.353807	-0.219	-0.393363	-0.254651	-0.196818	-0.315023	-0.494025	0.0826491	-0.452692	0.286449	0.0546997	-0.449063	-0.417544	0.289268	-0.487895	-0.246991	-0.452496	-0.402637	0.14094	0.258317	-0.382184	-0.293146
TCGA-HT-A74H-01A-11R-A32Q-07	0.188351	0.235785	0.241884	0.469495	-0.114905	0.21448	-0.242019	-0.384631	0.371377	-0.0429551	-0.137887	0.0905372	-0.390213	0.186905	0.28645	-0.203004	0.337526	0.395846	0.145687	-0.168234	0.200401	0.421595	-0.2338	-0.291809	0.336731	-0.495376	0.077328	0.133505	0.322681	-0.141446	0.409041	0.272902	0.281061	-0.0408131	-0.328778	-0.504969	-0.0926158	0.210948	-0.180442	-0.051411	-0.256503	-0.252571	0.158684	-0.184616	0.225653	0.118042	-0.136251	-0.0175888	0.308974
TCGA-HW-A5KK-01A-11R-A27Q-07	0.275103	0.276208	0.49221	0.560989	0.163178	0.474647	0.177856	-0.0838927	0.515323	0.286276	0.17073	0.34798	-0.0130516	0.314045	0.556886	-0.448709	0.348739	0.596665	0.197631	0.250169	0.0866353	0.515491	-0.0409134	-0.138547	0.501136	-0.144729	0.17904	0.425085	0.561502	0.250208	0.259233	0.513941	0.39479	0.157987	-0.32304	-0.196038	-0.502688	0.144443	0.0906112	0.0527256	-0.414379	0.0885863	0.452092	0.174233	0.332162	0.554514	-0.290379	0.176947	0.393964
TCGA-WY-A85C-01A-11R-A36H-07	0.129897	-0.069046	-0.202882	-0.238847	0.0277902	-0.0249079	-0.145871	0.0736807	-0.334045	-0.198933	-0.15619	-0.316608	-0.0860148	-0.1741	-0.420134	0.0790463	-0.17311	-0.382162	-0.225701	-0.0862298	-0.0302693	-0.176901	-0.117549	0.197676	-0.260011	0.0818577	-0.278303	-0.330814	-0.357178	-0.0524515	-0.365522	-0.373365	-0.113679	-0.242914	-0.323367	0.13777	-0.367643	0.0536967	-0.0744012	-0.219991	-0.312703	-0.122177	-0.456487	0.0247549	-0.328954	-0.591532	-0.0877169	-0.0602044	-0.411177
TCGA-HT-7676-01A-11R-2403-07	0.148378	0.284785	0.365762	0.220045	0.10086	0.253307	0.0856625	0.323748	0.261125	0.0608134	0.28903	0.174925	0.147308	0.0765646	0.337687	0.287594	0.176514	0.25411	0.207505	0.279585	0.108	0.0798461	0.159293	0.182358	0.238025	0.228672	0.243405	0.0343644	-0.0126033	0.0710435	0.0445615	0.122487	0.101734	0.248205	0.215398	0.267732	0.259212	-0.0782011	-0.113024	0.177958	0.19867	0.205978	-0.146657	0.211819	0.136899	-0.149386	0.202248	0.149052	0.113829
TCGA-CS-4938-01B-11R-1896-07	0.103661	0.0842777	0.0908588	-0.152095	0.355447	-0.0346365	-0.0844714	0.164013	-0.318467	-0.0378203	0.234204	-0.114409	-0.0501734	-0.16855	-0.280595	0.0879396	0.124593	-0.168934	0.427236	0.213294	0.0344925	0.0302393	0.000317654	-0.269487	-0.0847663	-0.0201495	0.214019	-0.153078	-0.327033	-0.0257308	0.584055	-0.283477	0.0341707	0.0352756	-0.133813	-0.0815247	0.118109	0.218453	-0.0838038	0.00669401	0.0357887	-0.000832772	0.0884104	0.447066	-0.176918	0.160157	0.043695	0.0298246	-0.299465
TCGA-E1-A7YH-01A-11R-A34F-07	0.174373	-0.0886522	-0.197927	-0.282632	0.00859702	-0.306102	-0.0712022	-0.0897373	-0.279458	-0.361395	-0.0349678	-0.402478	-0.0722198	-0.432194	-0.422825	-0.0402444	-0.0332075	-0.529347	-0.452496	-0.153274	-0.0835396	-0.0423596	-0.0840957	-0.201228	-0.33494	0.058361	-0.41997	-0.420791	-0.538145	-0.0820336	-0.359532	-0.373264	-0.323342	-0.117289	-0.0208034	0.0380921	0.0290471	0.0724647	-0.0988888	-0.117786	-0.0732376	-0.172133	-0.151011	0.158864	-0.355373	-0.0711152	-0.170403	-0.189775	-0.536464
TCGA-DH-A7UU-01A-12R-A34F-07	0.1949	0.0677171	-0.150339	-0.213671	0.0440364	-0.260918	-0.0625994	0.0632032	-0.301212	0.023108	-0.0390437	0.287745	0.104815	-0.201233	-0.419438	0.257027	-0.00447939	-0.426122	-0.190061	-0.189654	-0.294961	-0.345965	0.0496247	0.345035	-0.360323	0.269931	0.185628	-0.377418	-0.438768	0.0278327	-0.0684312	-0.366023	-0.25413	0.208134	0.469758	0.331324	0.475838	0.0322652	-0.0519668	-0.0405903	0.51904	-0.11172	-0.342701	-0.278632	-0.20417	-0.321155	0.307452	0.0172182	-0.408055
TCGA-HT-7684-01A-11R-2256-07	0.0853326	-0.104887	0.117272	0.180088	-0.129191	0.149153	0.0865969	-0.279933	0.221446	-0.189193	-0.0281329	0.184889	-0.33784	-0.188057	-0.0783981	-0.0964438	0.280748	0.19698	0.280491	-0.0133524	-0.292992	0.292143	-0.120551	-0.346302	0.258983	-0.246269	-0.185571	0.078927	0.267908	-0.0445718	0.239834	0.13906	0.332009	-0.240787	-0.206129	-0.300712	-0.248664	0.0170434	-0.209794	-0.193643	-0.326659	-0.331958	-0.0558184	0.154302	0.0155977	-0.125819	-0.146971	-0.0775775	0.156639
TCGA-DU-5872-01A-11R-1708-07	0.0672821	0.245779	0.322375	0.549563	0.403135	0.566626	0.218846	0.251339	0.426514	0.253077	0.292288	0.384856	0.194993	0.421684	0.429994	-0.135821	0.265609	0.699203	0.334443	0.247777	0.140879	0.410233	0.169813	-0.0332082	0.439165	0.211401	-0.0147252	0.516858	0.742468	0.188853	0.10074	0.545368	0.347963	0.0580234	-0.146696	0.185813	0.00602384	0.143859	0.152772	0.0845022	0.155738	0.203749	0.271411	0.283933	0.375589	0.327386	0.355988	0.20101	0.581511
TCGA-DH-A7UV-01A-12R-A34F-07	0.138497	-0.101602	-0.202963	-0.309332	-0.148329	-0.159485	-0.174994	-0.117831	-0.33735	-0.40789	-0.0969439	-0.245911	-0.132929	-0.338802	-0.42542	-0.0934021	-0.131404	-0.426531	-0.328172	-0.112191	-0.125674	-0.255513	-0.122249	0.350195	-0.167818	0.100739	-0.372156	-0.473893	-0.491193	-0.0418198	-0.500261	-0.339572	-0.169142	-0.0881948	0.0183453	0.028559	-0.462867	-0.113453	-0.238345	-0.191709	-0.250032	-0.161123	-0.0153344	-0.0788589	-0.363492	-0.124374	-0.196078	-0.205601	-0.493422
TCGA-S9-A7R4-01A-12R-A34R-07	0.137097	0.305921	0.478357	0.352199	0.0949378	0.55306	0.301576	0.257948	0.353249	-0.0394821	0.341957	0.0659283	0.335136	0.41902	-0.096534	-0.140895	-0.0729662	0.474161	0.0131446	0.296026	0.0451687	0.124329	0.198804	0.372309	0.188394	0.277212	0.0446203	0.270414	0.443858	0.273394	0.269396	0.338481	0.244212	0.415977	0.0601028	0.37572	-0.290521	0.256865	0.318407	0.212595	-0.435788	0.183136	-0.152345	0.372763	0.0954018	-0.0523624	-0.290981	0.272733	0.453711
TCGA-TQ-A7RH-01A-12R-A34F-07	-0.00458583	0.258845	0.364564	0.237033	0.0205687	0.392017	0.0228806	0.0991674	0.260067	-0.270587	0.062203	0.000309725	-0.0710531	-0.074429	-0.238075	-0.212613	-0.158664	0.17275	-0.197003	0.088582	-0.0913085	0.0421626	-0.0336125	0.211099	-0.0363448	0.170461	0.164354	-0.035832	-0.0773669	0.0561567	-0.133313	-0.0149153	0.108674	0.0946229	-0.361176	0.109567	-0.100263	-0.0803864	0.00549482	-0.0339235	-0.0805038	0.03674	0.0638395	0.304801	0.0277214	-0.18623	0.00707319	0.0720619	0.162303
TCGA-DU-7014-01A-11R-2027-07	-0.094892	0.0182926	-0.102344	0.123583	0.0573999	0.131301	0.0121073	0.284742	-0.157829	-0.0176977	0.0801784	-0.0159848	0.130115	0.0658447	-0.134454	0.167753	-0.0108446	-0.0841482	-0.065472	0.00298435	-0.0278372	0.041544	-0.00465036	0.163348	-0.128306	0.197127	-0.0600715	-0.162825	-0.180943	0.0419768	-0.359776	-0.0788059	0.034481	0.0231836	0.186412	0.22793	0.154811	-0.0128491	0.0736087	-0.00557357	0.262567	-0.033225	-0.29529	-0.0343691	-0.19263	-0.307942	0.163241	0.163186	-0.233898
TCGA-P5-A735-01A-11R-A32Q-07	0.0208353	-0.130914	-0.313919	-0.288944	0.0521894	-0.395992	-0.239095	-0.0621085	-0.450598	-0.143236	-0.0683892	-0.0690343	-0.0940867	-0.363007	-0.270463	0.0623804	-0.177283	-0.522037	-0.0951016	-0.13942	-0.134288	-0.317214	-0.0848117	0.342059	-0.229847	0.05342	-0.185385	-0.338473	-0.587467	-0.296184	0.0611496	-0.372339	-0.316687	-0.133504	0.205737	0.0365861	-0.219914	-0.15686	-0.318828	-0.242297	0.117152	-0.11559	-0.309962	-0.0147783	-0.38447	-0.287194	0.115162	-0.19809	-0.509543
TCGA-DU-6395-01A-13R-1708-07	-0.0112321	0.0493387	-0.0672183	-0.128194	0.17558	-0.4187	-0.104406	0.20281	-0.0389761	-0.116298	0.283095	0.129407	-0.0595304	-0.116208	0.0377197	-0.04321	0.060309	-0.297169	0.346874	0.0721646	-0.17904	-0.0233258	0.0705477	0.412703	0.0535014	0.199415	0.137013	-0.116181	-0.185033	-0.190162	0.292779	-0.284055	0.116606	-0.0663861	0.016152	0.108858	0.127688	-0.188377	-0.176219	-0.0427433	-0.0329176	0.0388484	0.163816	0.313198	-0.131419	0.37379	0.0616337	0.102328	-0.255911
TCGA-P5-A72X-01A-11R-A32Q-07	0.169159	0.066256	0.0509852	-0.0763127	0.178769	0.120072	0.158786	0.132276	0.0399811	-0.409222	-0.0559664	-0.071076	0.249913	0.192696	0.328274	-0.24697	-0.0973277	0.384369	-0.297704	0.00611732	0.0204864	0.0917711	0.207392	0.507677	0.0743961	0.202094	-0.0466548	0.10498	0.291931	0.0187095	0.0310496	0.206494	0.152801	-0.0710858	-0.249904	0.198464	-0.427301	-0.0223762	0.269505	0.112012	-0.378195	0.052978	-0.268617	0.105493	0.0868876	-0.507095	-0.0644584	0.177923	0.365243
TCGA-VW-A8FI-01A-11R-A36H-07	0.0578217	0.105373	0.0995569	0.33283	0.117064	-0.0423293	-0.334609	-0.136619	0.173685	-0.317753	-0.201896	-0.182657	-0.125672	-0.00867824	0.1852	0.137038	0.274593	0.386918	-0.334077	-0.0246	0.0325273	0.198992	-0.119226	0.0797401	0.0807971	-0.272648	-0.117994	0.128159	0.229091	0.0890446	-0.336611	0.332067	0.19219	-0.058307	0.0799622	-0.308423	0.155999	-0.156065	-0.116266	-0.0496204	0.263469	-0.130389	-0.262995	-0.226581	-0.0878628	-0.309585	0.0490524	-0.0929653	0.249868
TCGA-S9-A7QX-01A-11R-A34F-07	0.0566564	-0.0807777	-0.041771	-0.194103	0.0915665	-0.178688	-0.170587	0.0687524	-0.124618	-0.0206315	0.0386483	0.102849	-0.205029	-0.100132	-0.117878	0.135082	-0.0703866	-0.410727	0.328484	-0.076709	0.255251	-0.331618	-0.128819	0.243853	-0.243154	0.216986	-0.268643	-0.112323	-0.381571	-0.0338905	-0.267921	-0.22011	-0.240576	0.104204	0.455374	0.16777	0.242464	0.175976	-0.207179	-0.107552	0.392011	-0.16861	-0.127371	-0.141794	-0.394873	-0.152195	0.2553	-0.121926	-0.412473
TCGA-FG-A60J-01A-11R-A28M-07	0.151552	-0.122169	0.288795	0.258348	0.033848	0.420495	-0.169637	-0.0440122	0.192046	-0.437756	0.103643	0.153256	-0.238238	0.219139	0.163934	-0.24631	-0.0939151	0.202792	0.112209	0.0486681	-0.438678	-0.122102	0.0268627	-0.0771165	0.224352	0.120109	-0.224097	0.158052	0.24267	-0.0255665	-0.121376	0.304265	0.00970267	-0.0296752	-0.292245	-0.0365723	-0.313696	0.256195	-0.0919248	-0.152707	-0.521176	0.0513168	-0.101435	-0.0548058	0.104806	-0.0168864	-0.116084	0.0207172	0.205421
TCGA-HT-A74J-01A-12R-A32Q-07	0.234754	-0.12	-0.169484	-0.271134	0.0816192	-0.18725	-0.120497	-0.168374	-0.300805	-0.510846	-0.271602	0.0321803	-0.107759	-0.133046	-0.402723	-0.270391	-0.0667968	-0.183762	-0.291454	-0.0841232	0.0240273	-0.139942	-0.0582188	0.276308	-0.124111	0.0615993	-0.147198	-0.25728	-0.226236	-0.112856	-0.112067	-0.0606308	-0.15893	-0.0527131	-0.0499685	-0.238231	-0.455558	0.183977	-0.0053991	-0.0450461	-0.047136	-0.284377	-0.111307	-0.0847875	-0.130492	-0.39512	-0.237612	-0.0749415	0.0219184
TCGA-P5-A736-01A-11R-A32Q-07	0.127653	0.305158	0.442651	0.554531	0.351293	0.391443	0.170903	-0.0419867	0.505307	-0.243937	0.161213	0.353532	-0.163247	0.30955	0.473527	-0.11336	0.220865	0.553891	0.332345	0.316573	0.239981	0.421026	0.0402783	0.0783295	0.429121	0.0524156	0.104505	0.329925	0.51887	0.178313	0.466809	0.469334	0.402672	0.1273	-0.315439	-0.118842	-0.312069	0.127188	0.0504291	0.118312	-0.333571	0.0608494	0.357471	0.3233	0.330188	0.501778	-0.088139	0.221445	0.424299
TCGA-S9-A6WG-01A-11R-A33Z-07	0.143784	0.415386	0.562069	0.506109	0.203401	0.548204	0.348455	0.217473	0.573416	-0.329261	0.329593	0.0809335	0.378677	0.418124	0.531168	0.0949248	0.191013	0.607507	0.20641	0.357127	0.190653	0.447003	0.22583	0.160682	0.56454	0.351206	0.355639	0.375582	0.633453	0.359171	0.188879	0.477515	0.517523	0.253109	0.0664684	0.244747	0.305088	0.17076	0.434543	0.323615	0.301322	0.305687	-0.117905	0.43553	0.22717	0.0417361	0.0189745	0.427384	0.512586
TCGA-S9-A6WQ-01A-12R-A34F-07	0.191329	0.0600455	0.200252	0.371939	-0.100769	0.200875	-0.17841	-0.147808	0.441839	-0.041286	0.0591255	0.190244	-0.286068	0.187541	0.275136	-0.177264	0.28607	0.277664	-0.0540179	-0.093017	-0.197257	0.262328	-0.112391	-0.0043028	0.147079	-0.194128	-0.0249724	0.152632	0.268495	-0.124313	-0.129034	0.183951	-0.00317671	0.0254925	-0.094854	-0.239804	-0.10872	-0.222656	-0.230794	-0.0844873	-0.204912	-0.128475	0.193784	0.0951792	-0.0457726	0.472522	0.00607296	-0.0425539	0.0900421
TCGA-DU-A5TU-01A-11R-A28M-07	0.00580608	0.11845	0.459495	0.518704	0.200003	0.593687	0.129069	0.118275	0.518791	0.115526	0.278694	0.205402	-0.151952	0.0753338	0.362438	0.192985	0.318981	0.511669	0.160689	0.157944	0.319224	0.444486	-0.0454593	0.0291112	0.287542	0.153464	-0.0734554	0.283182	0.483338	0.0300637	0.415333	0.41908	0.287125	0.204544	-0.0192706	0.0348987	0.00262446	0.238567	-0.0947931	0.039943	0.10709	0.0647952	0.0324771	0.0729704	0.047952	-0.0511434	0.145582	0.194775	0.441863
TCGA-FG-A70Y-01A-12R-A34R-07	0.239611	0.294578	0.30696	0.0992455	-0.171141	0.35162	0.0523016	0.0264575	0.132923	0.027046	0.291826	0.213595	-0.147458	-0.0849273	-0.290078	-0.167306	0.405121	-0.0551031	-0.0294685	0.155793	0.186647	0.224018	0.0666612	0.21873	0.171932	0.143886	0.191611	-0.336967	-0.291795	0.0207449	0.446026	-0.144442	0.0640432	0.195896	0.291496	0.00232475	-0.417108	0.0930935	-0.0224682	0.122348	-0.477052	0.0187479	0.32118	-0.00997504	0.140677	-0.186862	-0.174937	0.161914	-0.146079
TCGA-E1-5303-01A-01R-1470-07	0.172194	0.346353	0.460503	0.374806	0.184742	0.291175	0.32327	0.327059	0.419523	0.255625	0.386599	0.468194	0.0552209	0.116321	0.026241	0.204697	0.26462	0.321895	0.250509	0.303699	0.260089	0.226897	0.117658	-0.138224	0.162687	0.162363	0.257773	0.0514312	0.222468	0.162548	0.256888	0.273224	0.262393	0.153281	0.184056	0.183294	0.330864	0.268843	0.0131634	0.145454	-0.10476	0.126118	0.309666	0.259896	0.31803	0.309777	0.089764	0.281068	0.109356
TCGA-FG-A4MX-01A-11R-A26U-07	0.199392	-0.349959	-0.290678	-0.0424962	-0.211814	-0.145062	-0.368006	-0.380845	-0.230632	-0.471685	-0.365238	-0.169247	-0.327915	-0.324324	-0.373695	-0.218961	-0.00205515	-0.216195	-0.244081	-0.356468	-0.244993	0.0685226	-0.352354	-0.0440339	-0.00276376	-0.226017	-0.399522	-0.417619	-0.250973	-0.127308	-0.0389437	-0.124809	-0.0277715	-0.287004	0.0995723	-0.271982	-0.441802	-0.0247195	-0.218473	-0.327857	-0.289505	-0.332383	-0.336055	-0.208823	-0.425423	-0.345827	-0.216683	-0.231223	-0.314068
TCGA-VM-A8CF-01A-11R-A36H-07	0.091054	0.0131826	0.196871	0.422912	0.137685	0.516649	-0.173321	-0.365107	0.523518	-0.221855	0.0301887	0.07928	-0.388485	0.063238	0.265572	-0.0931335	0.183657	0.400788	0.161231	-0.0961616	0.252217	0.320004	-0.260189	-0.260518	0.321199	-0.224054	-0.247817	0.119206	0.364843	-0.122739	0.49076	0.357414	0.245613	-0.162747	-0.131383	-0.427943	-0.057438	0.0030784	-0.320665	-0.177296	-0.11383	-0.171707	0.164673	-0.0597472	0.04295	0.431203	0.0218231	-0.112501	0.209751
TCGA-CS-6667-01A-12R-2027-07	-0.0182953	-0.0199515	-0.288668	-0.38064	-0.103379	-0.369123	0.198589	0.0408685	-0.391545	-0.0373337	0.0812563	0.0494878	0.145473	-0.33176	-0.3906	-0.00239468	0.191219	-0.431926	-0.118121	-0.253724	0.0601582	-0.114618	0.0572493	0.242318	-0.0540396	0.322765	-0.369558	-0.374031	-0.405041	-0.0519009	0.431866	-0.358342	-0.069761	-0.13665	-0.00502026	0.231688	-0.49228	0.202917	0.10994	-0.0750907	-0.457348	-0.024445	-0.0762638	-0.00427683	-0.272182	-0.000310926	-0.148269	0.000294701	-0.474212
TCGA-DU-A5TR-01A-11R-A28M-07	-0.0258801	0.166666	0.52874	0.618708	0.140747	0.723811	0.191279	-0.0664392	0.640861	0.000969725	0.190323	0.186475	-0.207166	0.211093	0.593107	-0.125212	0.250755	0.747491	0.157952	0.18935	0.223231	0.442643	-0.12736	0.0741854	0.482842	-0.0539235	-0.0016648	0.331608	0.72527	0.113675	0.131811	0.578111	0.384361	0.128044	-0.175969	-0.239006	-0.260739	0.173431	-0.144228	0.0283779	-0.133846	0.0988377	0.343243	0.217577	0.170081	0.52927	-0.114964	0.20987	0.608712
TCGA-VM-A8C9-01A-11R-A36H-07	0.0923065	0.12465	0.321008	0.581076	0.132332	0.523221	0.0145712	-0.184795	0.660728	0.136003	0.0407702	0.295966	-0.173804	0.29774	0.516788	-0.182015	0.447301	0.595529	0.450346	0.000888196	0.370139	0.531826	-0.163134	-0.358938	0.470991	-0.144912	-0.163229	0.357835	0.653549	0.0834555	0.5249	0.50923	0.435087	0.0209118	0.0280572	-0.289709	-0.39896	0.252155	0.0108515	-0.0250657	-0.212162	-0.0645207	0.301766	0.0403832	0.37573	0.413745	0.150237	0.0756305	0.463348
TCGA-RY-A83Z-01A-11R-A36H-07	-0.109843	-0.328009	-0.169023	0.0742273	-0.0256026	-0.161037	-0.410895	-0.426509	-0.0838073	-0.102405	-0.338593	-0.00791885	-0.367243	-0.434473	-0.272679	0.328497	0.223379	-0.193569	0.057265	-0.354174	0.0983569	-0.0277462	-0.363951	-0.00227902	-0.325356	-0.389216	-0.287537	-0.265285	-0.253923	-0.33622	-0.0164395	-0.192438	-0.263987	-0.39134	0.35588	-0.326789	0.464548	0.0593474	-0.473089	-0.387654	0.405504	-0.354144	-0.195184	-0.254148	-0.422263	0.11742	0.309707	-0.329582	-0.209648
TCGA-DB-A4XF-01A-11R-A27Q-07	0.0472594	0.18427	0.258334	0.204362	-0.206382	0.386902	0.024978	0.248706	0.240326	-0.26794	0.0610189	-0.245975	0.170673	0.316086	-0.256826	0.307805	-0.23517	0.258111	-0.0755164	-0.0507686	-0.113304	0.185352	0.112597	0.149182	0.0224349	0.0471943	-0.0474397	0.264864	0.297023	0.028057	-0.0628049	0.335417	-0.0855007	0.187676	-0.0573419	0.215813	0.299969	0.129097	0.254549	0.18391	0.208775	0.0633329	0.102741	0.136864	0.148155	0.313578	-0.187256	0.135323	0.231534
TCGA-HW-A5KL-01A-11R-A27Q-07	0.0315258	0.0718064	-0.231493	-0.403738	-0.117239	-0.228079	-0.0830215	0.25567	-0.2692	-0.48182	0.243994	-0.319953	0.0840742	-0.352024	-0.363055	-0.141572	-0.212047	-0.493603	-0.338976	-0.116422	0.0405315	-0.277112	0.0585611	0.324221	-0.190464	0.231882	-0.119345	-0.36262	-0.542452	-0.0128769	-0.375266	-0.405758	-0.241165	0.131507	0.339017	0.396186	-0.564031	-0.0286259	-0.0606574	0.0226978	-0.346571	0.0981244	-0.301465	0.0399343	-0.325709	-0.228247	-0.162326	-0.0640652	-0.607408
TCGA-TM-A84T-01A-11R-A36H-07	-0.0509134	-0.0360495	-0.284081	-0.328095	-0.0799644	-0.347987	-0.176737	0.0666454	-0.411199	-0.205524	0.117868	-0.139521	-0.068431	-0.263118	-0.287261	-0.224617	-0.359908	-0.455733	-0.0772547	-0.0907333	0.0792608	-0.384862	-0.000625081	0.262529	-0.363823	0.194942	0.131209	-0.347973	-0.505394	-0.164361	0.0527553	-0.345754	-0.278743	0.0837933	0.167397	0.341023	-0.5286	-0.0258058	-0.0893766	-0.114023	-0.388438	-0.0652795	-0.331715	-0.0958116	-0.318454	-0.22675	-0.117506	-0.127128	-0.48255
TCGA-S9-A7R2-01A-21R-A34R-07	0.294085	0.243725	0.402347	0.515889	0.0295798	0.54091	-0.0372124	-0.170043	0.594122	0.0284298	-0.0192702	0.173157	-0.258553	0.371422	0.439975	-0.100129	0.300156	0.627436	0.00435209	0.00153657	0.114206	0.400378	-0.149592	-0.275977	0.364707	-0.322111	0.0797877	0.396159	0.569972	0.125952	0.156818	0.562276	0.307677	0.0719549	-0.375778	-0.402367	0.112701	0.143123	-0.100726	-0.0249503	-0.228699	-0.0698163	0.320334	-0.00996208	0.291213	0.328607	-0.297642	0.0489149	0.48713
TCGA-DB-A75P-01A-11R-A32Q-07	0.238371	0.238664	0.088289	0.271599	0.03779	0.242207	0.178941	-0.0584198	0.394129	-0.27128	0.0989758	0.268838	-0.0391498	0.264639	0.366875	-0.523832	0.309665	0.356444	0.0776297	0.0942511	0.39804	0.248211	0.0459684	-0.0246963	0.186456	0.112235	-0.0486004	0.22685	0.366887	0.0557837	0.594869	0.383302	0.223395	0.169539	-0.366022	-0.14784	-0.620787	0.357991	0.301427	0.17251	-0.425314	0.107004	0.215627	0.0476697	0.395403	0.281589	-0.289096	0.108725	0.37308
TCGA-HT-A4DS-01A-11R-A26U-07	0.0725926	0.0467077	0.261351	0.485523	0.124376	0.557012	-0.0855556	-0.269148	0.505718	0.0431405	-0.0426849	0.365995	-0.201006	0.162748	0.543332	0.0688367	0.397316	0.617654	0.172692	0.0342751	0.356641	0.336875	-0.192857	-0.145267	0.323777	-0.210601	-0.0745843	0.150952	0.509312	0.0137347	0.136358	0.484818	0.249374	-0.0927545	0.219826	-0.304834	0.335362	0.266472	-0.133207	-0.0742266	0.208439	-0.0692515	0.0407097	-0.17427	0.177416	0.242666	0.2154	-0.00606072	0.442559
TCGA-HT-7479-01A-11R-2027-07	0.19902	0.344702	0.390781	0.142838	0.155438	0.212394	0.11259	0.259566	0.338464	0.103661	0.297026	0.0445878	-0.038658	0.23614	0.162284	0.0855336	0.130564	0.360582	0.274311	0.24274	0.199752	0.276056	0.147229	-0.103538	0.37783	0.0220732	0.195367	0.20787	0.26437	0.0784357	0.356344	0.253069	0.319761	0.118176	-0.103016	0.0342251	0.114835	0.107107	0.0369018	0.131054	-0.246515	0.0903059	0.175066	0.385328	0.269048	0.0198756	-0.0798829	0.213551	0.122022
TCGA-HT-7691-01A-11R-2256-07	-0.00662361	0.174516	0.397959	0.422906	0.245552	0.394018	0.24442	-0.00992888	0.469916	0.0905894	0.133235	0.399583	0.00212469	0.158091	0.399274	-0.0701208	0.473691	0.495701	0.491412	0.313057	0.395843	0.477501	-0.000683457	-0.416062	0.435953	-0.151025	-0.150608	0.295054	0.527848	0.294837	0.458389	0.38745	0.416543	0.0477864	-0.114819	-0.0952249	-0.403911	0.350635	0.103997	-0.022561	-0.222447	0.0112476	0.226207	0.279479	0.337551	0.446622	-0.0209683	0.169759	0.377282
TCGA-TM-A84O-01A-11R-A36H-07	0.145517	-0.0835722	-0.0548594	0.252287	-0.283073	0.287362	-0.196526	-0.270781	0.0602061	0.0834036	-0.224023	-0.100318	-0.191106	0.293685	0.0412289	-0.520789	-0.343978	0.372871	-0.178362	-0.316549	-0.193509	-0.0290487	-0.0222181	-0.264473	0.118155	-0.325293	-0.235077	0.281583	0.253772	-0.217457	0.00134338	0.237944	-0.115639	-0.129545	-0.416058	-0.177309	-0.523338	0.12786	0.0100195	-0.000352467	-0.447966	-0.284366	-0.0229302	-0.265485	0.0696887	0.344729	-0.278991	-0.203869	0.321343
TCGA-S9-A7R8-01A-11R-A34R-07	0.250532	-0.147988	0.0429886	0.0588198	-0.244995	0.350625	-0.209101	-0.0412912	-0.000151579	0.0447785	-0.176256	-0.120429	-0.0713124	-0.0847236	-0.365073	-0.102917	-0.11146	-0.0262742	-0.171186	-0.213332	-0.391504	-0.110101	-0.13888	-0.0369911	-0.332055	-0.0250417	-0.276714	0.249784	-0.117563	0.0486108	-0.493447	-0.010002	-0.285552	-0.0539779	0.0207259	0.101664	0.072879	-0.115809	-0.212552	-0.242504	0.119203	-0.189356	-0.247169	-0.196251	-0.23798	0.0272606	-0.229793	-0.230856	-0.290957
TCGA-FG-A60L-01A-12R-A31N-07	0.221784	-0.0867769	0.00935715	0.294679	0.191305	0.090554	-0.182092	-0.322947	0.288368	-0.150305	-0.0193414	0.294562	-0.370704	-0.028195	0.30293	-0.224549	0.27468	0.0961059	-0.0726457	-0.11474	0.147288	0.228418	-0.306388	-0.182054	0.294949	-0.297887	-0.297768	-0.0786185	0.131242	-0.162301	0.171433	0.265009	0.113186	-0.138543	0.151442	-0.316316	-0.216085	0.0998192	-0.368696	-0.234115	-0.0888871	-0.308714	0.0288598	-0.149302	-0.1817	0.084198	0.0383808	-0.130175	0.0225906
TCGA-P5-A72U-01A-31R-A32Q-07	0.314735	0.298064	0.346523	0.476943	0.140504	0.567565	0.176391	-0.01297	0.526681	0.269138	0.0902298	0.365664	0.219964	0.27975	0.622749	-0.0959536	0.300991	0.548075	0.168983	0.135999	0.353872	0.40302	0.104035	0.200783	0.475654	-0.000863982	0.0437625	0.366166	0.538139	0.312782	0.2965	0.491575	0.443888	0.0469844	-0.380572	-0.0511723	0.0428863	0.343034	0.224939	0.070327	0.103878	0.126175	0.283262	0.00496436	0.353076	0.58042	0.00435753	0.1205	0.381638
TCGA-DH-A7UT-01A-12R-A34F-07	0.0853421	-0.0762148	0.148274	0.0276622	0.00412577	0.192604	-0.0423661	-0.265147	0.0954494	-0.17933	-0.274927	-0.132794	-0.236269	-0.139011	-0.400519	-0.205353	0.155341	0.0597093	-0.493598	-0.0997209	-0.241035	-0.0634612	-0.188995	0.00458505	-0.163385	-0.222646	-0.283159	-0.207229	-0.0691723	-0.132265	-0.254205	-0.0406165	-0.0437234	-0.141208	-0.26267	-0.348021	-0.22812	-0.113863	-0.228995	-0.188884	-0.084137	-0.354608	-0.181135	-0.0475177	-0.227145	-0.227395	-0.0785248	-0.28076	-0.0340416
TCGA-CS-5397-01A-01R-1896-07	0.26145	0.378527	0.323671	0.447883	-0.138876	0.337944	0.309381	0.247164	0.28332	0.428046	0.289853	0.441199	0.22754	0.307047	0.0939439	0.154282	0.163856	0.291877	0.0513798	0.198148	-0.00807589	0.3714	0.174304	-0.224883	0.284548	-0.048172	0.437645	0.113044	0.358696	0.168161	0.377856	0.204364	0.163558	0.405032	0.105567	0.0714233	0.445041	0.440028	0.400671	0.410977	0.0961152	0.172355	0.287739	0.228185	0.44544	0.0729009	-0.0443192	0.232108	0.301391
TCGA-DU-8163-01A-11R-2256-07	0.220519	0.362602	0.401345	0.41611	0.168744	0.546867	0.289562	0.379413	0.453766	-0.000886484	0.279324	-0.208391	0.337299	0.407934	0.516297	-0.122731	-0.107147	0.428609	-0.335975	0.283544	0.134662	0.158368	0.267658	0.374924	0.39629	0.165199	0.399629	0.177087	0.297993	0.260978	-0.0587647	0.33298	0.186975	0.429791	-0.200106	0.312829	0.284436	-0.138893	0.189533	0.348324	0.151531	0.35385	0.0403784	0.304666	0.414721	-0.0845422	-0.0029767	0.336359	0.181391
TCGA-E1-A7Z6-01A-11R-A34R-07	0.19346	-0.0156464	-0.191255	-0.414192	0.0517689	-0.484714	-0.0727768	-0.071132	-0.326481	-0.392045	-0.00323994	0.0108197	-0.10583	-0.300781	-0.446672	-0.241453	-0.178576	-0.465944	-0.0384529	0.164251	0.17208	-0.0621238	-0.0606186	-0.140392	-0.302244	0.0101717	-0.181265	-0.31569	-0.559698	0.114494	0.117214	-0.260947	-0.0830859	-0.153565	-0.0901875	-0.0662676	-0.132013	0.224545	0.0055585	-0.0835577	-0.348873	-0.136956	-0.0324152	0.221012	-0.18318	0.304296	-0.362342	-0.0799923	-0.451307
TCGA-FG-5965-02A-11R-A29R-07	0.107659	0.19589	0.356494	0.456616	0.185179	0.520967	0.121625	-0.0383797	0.449207	0.393785	-0.109734	0.268041	0.0933671	0.393239	0.294733	0.301344	0.199948	0.569451	0.251348	0.109563	-0.255743	0.368874	-0.0595171	-0.19468	0.258621	-0.329317	0.325701	0.425538	0.54324	-0.017889	-0.0377788	0.505026	0.102196	0.0479503	0.0335971	-0.0749788	0.442132	0.114447	-0.00544541	0.038377	0.453361	0.177231	0.39279	0.0769002	0.0701885	0.169497	0.274669	-0.0277181	0.352932
TCGA-S9-A89V-01A-11R-A36H-07	0.194273	0.0764077	0.287143	-0.00198403	-0.0717595	0.31688	0.0103908	-0.137611	0.294209	-0.0538177	0.0603252	-0.184118	-0.00852286	0.158986	-0.0860565	-0.49285	-0.203978	0.165331	-0.182386	0.157937	0.197328	0.137484	-0.00881743	0.00380784	0.104913	0.099076	-0.0996993	0.164768	0.179404	0.303742	-0.0798636	0.243975	0.0976211	0.189698	-0.374356	-0.00211749	-0.648173	0.303715	0.152623	0.0704946	-0.459553	0.206826	-0.110691	-0.0863226	0.338118	-0.0370905	-0.410367	0.102491	0.0964733
TCGA-DU-5852-01A-11R-1708-07	0.0789347	0.415786	0.447791	0.529693	0.181797	0.534286	0.316267	0.252822	0.524232	0.331733	0.310272	0.406033	0.253762	0.372276	0.507362	0.128044	0.284796	0.590003	0.131615	0.282846	0.0867712	0.328363	0.203544	0.212882	0.407732	0.0877712	0.438767	0.374128	0.584947	0.310995	0.481126	0.466008	0.380496	0.251265	0.20992	0.0778582	0.47429	0.343901	0.385117	0.286287	0.338447	0.253039	0.350593	0.0710254	0.421295	0.272003	0.284908	0.22681	0.577588
TCGA-FG-5963-02A-12R-A29R-07	0.29058	0.0451165	-0.163387	0.0410188	-0.169038	-0.178111	-0.0691929	0.0655891	-0.119037	0.476994	-0.104082	0.0591212	0.293545	0.156711	-0.0653339	0.298786	-0.00125999	-0.283998	0.263279	-0.10898	0.317221	0.279316	0.0804488	-0.0359943	-0.0860758	-0.082417	0.289515	0.0404747	-0.212067	-0.0182787	0.0786574	-0.191312	-0.121048	-0.134084	-0.0401706	0.0793261	0.536352	0.131346	0.264214	0.103269	0.29804	-0.0154028	-0.0320531	-0.227553	-0.0498116	-0.0551478	0.255961	-0.0567853	-0.354095
TCGA-DU-7007-01A-11R-2027-07	-0.0660864	0.222509	0.414075	0.536314	0.212876	0.550883	0.0831653	0.104672	0.569639	0.43629	0.229607	0.0139901	0.0717921	0.316763	0.508674	0.126054	-0.194766	0.584416	0.387554	0.21733	0.00445783	0.399549	0.135543	0.0497608	0.445779	0.277532	0.136215	0.417799	0.599346	0.180501	0.0641104	0.445955	0.322977	0.125098	-0.103792	0.173343	0.355912	0.367594	0.160648	0.113166	0.193143	0.245238	0.258309	0.300273	0.302258	0.416098	-0.180121	0.207326	0.375699
TCGA-CS-4943-01A-01R-1470-07	-0.01608	0.112886	0.034682	0.0996309	-0.119723	0.0295877	-0.2061	0.135692	0.0169207	0.186336	0.186311	-0.146236	-0.00525204	-0.120707	0.110443	0.4965	-0.174357	-0.056717	-0.0538887	-0.0144869	0.157546	-0.297604	0.0262547	0.326371	0.0129608	0.244473	0.375442	-0.142298	0.0192786	-0.11483	-0.147862	-0.162879	-0.153887	0.116841	0.339629	0.140731	0.767219	-0.211332	-0.143392	-0.0362112	0.656988	0.0917945	-0.37293	-0.0416394	-0.00300039	-0.54027	0.174998	0.134375	-0.135391
TCGA-VV-A86M-01A-11R-A36H-07	-0.179301	-0.0807104	0.0855626	0.201671	0.209073	0.393105	-0.0703262	-0.034968	0.131931	-0.0559342	-0.0182234	0.0414402	0.0167886	0.113561	0.228819	0.506686	-0.153499	0.231561	-0.0265425	0.0179796	-0.158252	0.00682263	-0.0473675	0.0513846	-0.0510428	-0.0595956	-0.270087	-0.110387	0.238953	0.00669692	-0.498245	0.122308	-0.0926895	-0.116322	0.209871	0.110674	0.451917	-0.0159799	-0.210005	-0.20871	0.368109	0.109093	-0.377998	-0.0253119	-0.349376	-0.332074	0.152195	-0.112524	-0.00982835
TCGA-HT-7884-01B-11R-2403-07	0.199615	-0.338864	-0.447317	-0.525177	-0.346946	-0.477766	-0.350665	-0.351616	-0.556201	-0.360621	-0.363292	-0.555859	-0.151631	-0.481958	-0.561564	-0.382554	-0.187597	-0.624537	-0.504127	-0.348328	-0.451297	-0.301507	-0.184187	0.1055	-0.384818	-0.25793	-0.398607	-0.418887	-0.682665	-0.186371	-0.484859	-0.452433	-0.372879	-0.340246	-0.106712	-0.232415	-0.408066	-0.217648	-0.232267	-0.255892	-0.280443	-0.356776	-0.417701	-0.318596	-0.359987	-0.504389	-0.424899	-0.34078	-0.571423
TCGA-HT-7485-01A-11R-2027-07	0.211013	0.0760002	0.0710578	0.185776	0.0729973	0.166122	-0.107129	0.158185	0.0849079	0.0707958	0.18205	-0.172758	-0.0330603	0.0930645	-0.118703	0.126934	-0.344086	0.285716	0.0698009	0.038925	0.266672	0.0423166	0.0253602	-0.0710987	-0.0190406	-0.025152	0.0223436	0.2837	0.154681	-0.0817669	0.0810854	0.242615	-0.0569721	0.151142	-0.240281	-0.0846968	0.133362	-0.0834003	-0.0938487	0.0181215	-0.0276534	-0.0660553	0.113078	0.319659	0.135408	0.251378	-0.148829	0.0386999	0.136696
TCGA-FG-6690-01A-11R-1896-07	-0.0630315	0.0522871	0.24597	0.120547	-0.00929873	0.23517	-0.0191489	0.259454	0.0973963	-0.205421	0.401573	-0.189905	0.109282	0.109253	0.296475	-0.069219	-0.353539	0.0457594	-0.308232	0.190508	-0.0792259	-0.0595819	0.139548	0.160908	-0.0332735	0.200984	0.0261387	-0.0915837	0.0726248	0.190257	-0.228192	0.00899992	0.076294	0.232516	-0.00369815	0.304274	-0.234155	-0.182256	0.0227063	0.0838631	-0.0290214	0.273851	-0.222254	0.358221	0.0506572	-0.408718	-0.237209	0.240163	-0.171339
TCGA-FG-8182-01A-11R-2256-07	0.172395	0.20269	0.171555	-0.236995	0.0741445	-0.12462	0.133407	0.155747	-0.091283	-0.0978729	0.260121	-0.312292	0.122172	-0.20457	-0.0977095	-0.352797	-0.111196	-0.429476	-0.437087	0.277568	0.0195931	-0.225931	0.105585	0.335971	-0.0119034	0.202084	-0.0110909	-0.157405	-0.384422	0.234341	-0.333275	-0.338559	-0.0510983	0.315429	0.107977	0.323382	-0.175215	-0.12336	-0.0511153	0.0957777	0.0180948	0.109462	-0.251339	0.2998	-0.111429	-0.427162	-0.339551	0.133361	-0.396904
TCGA-VM-A8CH-01A-12R-A36H-07	0.0477145	0.226105	0.323807	0.335829	0.0332979	0.541186	-0.00954349	0.144337	0.364607	-0.0333239	0.327969	0.175868	0.116848	0.161185	-0.0396009	0.0469276	0.0910502	0.312817	0.0828009	0.158961	0.0719866	0.16495	0.130571	0.317265	0.304952	0.264715	-0.00869846	0.210377	0.188882	0.169181	0.151956	0.228944	0.0218506	0.157811	0.0764549	0.279823	-0.321163	-0.0060874	0.152824	0.195398	-0.0958672	0.161297	0.189855	0.0988622	0.180572	0.210474	-0.0621605	0.124741	0.0777467
TCGA-FG-8191-01A-11R-2256-07	0.160661	0.122312	0.316716	0.20532	0.0386059	0.233933	0.123125	0.0770476	0.0151102	-0.252782	0.209204	-0.282416	0.00446917	-0.0252301	0.0691263	-0.045495	-0.154136	-0.00197385	-0.153555	0.112755	-0.287219	0.291127	0.0315528	-0.270564	0.305405	0.0457211	-0.125825	0.103949	0.0332823	0.25973	-0.146499	-0.0389539	0.276207	0.00203359	-0.151153	0.0850318	-0.172956	0.0162559	0.0725728	0.0140698	-0.305916	0.114896	-0.19526	0.388089	-0.0804163	-0.281865	-0.367678	0.158708	-0.017398
TCGA-HT-8110-01A-11R-2404-07	0.112176	0.300152	0.562927	0.571292	0.242335	0.52805	0.277333	0.200449	0.572023	0.139765	0.212908	0.417379	0.1075	0.393845	0.496676	0.267504	0.476317	0.656365	0.3273	0.342296	0.316302	0.428806	0.0118965	-0.27001	0.429068	-0.0788898	0.34133	0.451452	0.640219	0.252429	0.332602	0.564511	0.347778	0.299677	0.225188	-0.0667924	0.559995	0.224577	0.0910236	0.168707	0.387505	0.151666	0.360002	0.284048	0.292421	0.458444	0.131354	0.226289	0.579353
TCGA-HT-A5R5-01A-11R-A28M-07	0.275057	0.29922	0.551275	0.405917	0.288977	0.550647	0.303783	0.255821	0.498522	-0.462714	0.351865	0.319949	0.0373195	0.427621	0.214574	-0.38958	0.178655	0.597452	0.131803	0.476405	-0.0893185	0.454974	0.212937	0.0268362	0.382468	0.254819	0.357641	0.41969	0.581073	0.412686	0.456355	0.460704	0.441362	0.301176	-0.295229	0.0904076	-0.439208	0.274418	0.328121	0.31052	-0.503383	0.1856	0.0333291	0.420455	0.349057	-0.456179	-0.324376	0.363575	0.626604
TCGA-DU-7013-01A-11R-2027-07	-0.0607943	0.301623	0.286485	0.302746	0.131458	0.192517	-0.14194	0.0484309	0.144932	0.409214	0.00783964	0.0534179	0.250804	0.293044	0.191998	0.226037	-0.105567	0.391273	-0.143045	0.12089	-0.161918	0.14362	0.0760413	0.347146	0.144417	-0.0372265	0.349341	0.31205	0.390618	0.267935	0.253478	0.279712	0.0727919	0.0966163	0.0366157	0.121315	0.651724	0.0292087	0.261235	0.241547	0.538864	0.0812935	0.263727	-0.0838403	0.389397	0.416305	0.148248	0.0164288	0.340101
TCGA-DU-6399-01A-12R-1708-07	0.15475	0.324899	0.343034	0.235857	0.0912353	0.428387	0.242405	0.480638	0.357293	0.237263	0.374438	0.104401	0.370099	0.397089	0.375056	0.230409	0.0410367	0.38124	-0.0610182	0.287697	-0.183577	-0.100254	0.357952	0.306874	0.208355	0.408587	0.37594	0.330721	0.38555	0.195295	0.322678	0.385608	0.0534805	0.314329	0.274026	0.435374	0.572224	-0.109346	0.262885	0.297123	0.483701	0.319189	-0.0460893	0.275481	0.365489	-0.205246	0.224232	0.234693	0.138015
TCGA-HT-7611-01A-11R-2403-07	0.202253	0.0965825	0.252607	0.415768	0.191121	0.190844	0.301186	0.24276	0.272978	0.233865	0.236346	0.0714841	0.142893	0.216409	0.203397	-0.0146439	-0.220111	0.23824	0.062042	0.213699	0.133147	0.043931	0.14895	0.284822	0.256172	0.291397	0.102494	0.248675	0.149603	0.0676183	0.347187	0.201125	0.0913113	0.0527454	-0.00509845	0.188201	0.0414204	0.0132782	0.0366179	0.0742025	0.0515181	0.0892986	0.168612	0.270787	0.165048	0.326696	-0.0572399	0.0564984	0.0874568
TCGA-DU-6402-01A-11R-1708-07	0.0805362	0.379865	0.470588	0.583575	0.206451	0.449617	0.326716	0.150613	0.564515	0.359469	0.13444	0.488756	0.199835	0.370814	0.511067	0.422212	0.509514	0.591065	0.409762	0.337477	0.305758	0.493789	0.154125	0.0642928	0.442732	0.112424	0.365739	0.32945	0.63157	0.239612	0.34788	0.454892	0.422742	0.149849	0.329201	0.0596551	0.669711	0.45117	0.308318	0.23713	0.484279	0.257546	0.381791	0.247103	0.387545	0.583355	0.277645	0.137148	0.49557
TCGA-DU-A5TP-01A-11R-A28M-07	0.118819	0.122325	0.531745	0.482379	0.3196	0.561643	0.238443	0.263312	0.48664	0.278141	0.440772	0.229135	0.0746363	0.316144	0.605441	0.0556524	-0.156762	0.569195	0.20188	0.396986	-0.0510959	0.341338	0.0786798	0.0844791	0.308618	0.316178	0.408295	0.48296	0.587119	0.365905	-0.041409	0.48203	0.302138	0.260539	0.360855	0.359377	0.0564736	0.0231096	0.0273894	0.157327	-0.068506	0.311793	-0.101346	0.330146	-0.0104737	-0.240098	0.200615	0.265988	0.494193
TCGA-IK-7675-01A-11R-2090-07	-0.0202313	-0.176847	-0.342269	-0.298131	-0.294158	-0.455223	-0.256175	0.0969554	-0.439032	0.00990621	-0.246879	0.094555	-0.0303954	-0.273896	-0.398857	0.139538	-0.0269401	-0.59594	-0.106876	-0.307533	-0.454779	-0.153268	-0.0160945	0.307763	-0.46695	0.0185917	0.0226115	-0.408277	-0.567013	-0.206125	-0.0809885	-0.542967	-0.348362	-0.170249	0.442004	0.150002	0.415653	0.104905	-0.0237692	0.0362951	0.343247	-0.180839	-0.156805	-0.207356	-0.276166	-0.00376085	-0.000789948	-0.179806	-0.46673
TCGA-TQ-A7RF-01A-11R-A33Z-07	-0.0666212	0.00018019	0.0973043	0.1932	0.279667	0.0808814	-0.0518738	-0.150788	0.199733	-0.0648314	0.115786	0.0492272	-0.17764	-0.095324	0.247721	0.356115	0.0242759	0.0236627	0.15113	0.0172343	0.0326717	-0.124946	-0.128943	-0.0333899	-0.190192	0.0947292	-0.27111	0.126772	0.0824812	-0.207225	0.141843	0.0475783	-0.178731	-0.225924	0.00108976	-0.0575635	0.114501	0.108161	-0.17185	-0.230646	0.0474959	0.0380756	0.0680534	0.00632719	-0.200615	0.449703	0.110931	-0.216004	0.0861795
TCGA-TM-A84L-01A-11R-A36H-07	0.0576716	0.313513	0.383476	0.243803	0.212621	0.328249	0.143517	0.0941383	0.0358276	-0.357872	0.113583	0.0777055	-0.0180382	0.0735122	0.26428	-0.167144	-0.00752869	0.195772	-0.0236463	0.219876	0.302347	0.156658	0.0199939	0.20375	0.278333	0.0318988	0.190084	-0.127982	-0.00831833	0.138348	0.200843	0.13091	0.249829	0.133826	0.118519	-0.0198558	-0.521916	0.0635458	0.103926	0.128891	-0.453156	0.0584598	0.194369	0.288038	0.178029	0.381332	-0.226551	0.247074	0.0997271
TCGA-HT-7472-01A-11R-2027-07	0.228841	0.214917	0.460494	0.460051	0.238616	0.535799	0.270303	0.357777	0.457832	0.169672	0.434055	-0.267246	0.204158	0.445606	0.432767	-0.101108	-0.312403	0.534049	0.0447149	0.296047	0.0553225	0.272376	0.177285	0.109695	0.302121	0.224844	0.228456	0.471556	0.466004	0.266996	0.188197	0.447352	0.304654	0.329028	0.0981856	0.255939	-0.0102438	0.0378385	0.120214	0.213428	0.0373624	0.372164	0.0984137	0.383807	0.362889	0.400627	-0.0814108	0.317729	0.389725
TCGA-TQ-A7RR-01A-21R-A34F-07	0.213321	-0.0600992	0.258151	0.235003	-0.18009	0.33056	-0.244789	-0.226841	0.195302	-0.12417	-0.0292896	-0.209075	-0.26949	0.0236375	-0.256886	-0.30076	-0.188046	0.158778	-0.450074	-0.13581	-0.125451	0.071126	-0.190256	0.0905033	-0.139172	-0.232259	-0.115537	0.108888	0.0672611	-0.15841	-0.254096	0.0863937	-0.151401	0.143855	-0.16186	-0.256817	-0.414335	0.0777603	-0.188752	-0.113157	-0.428858	-0.220813	-0.120916	-0.014054	-0.0343193	-0.323189	-0.344501	-0.136128	0.118392
TCGA-DU-5847-01A-11R-1708-07	0.170329	0.366053	0.462922	0.55762	0.131704	0.57167	0.267666	0.132798	0.60512	0.457695	0.219087	0.259252	0.177719	0.438787	0.61401	0.252657	0.247714	0.669557	0.242838	0.298847	0.268522	0.333455	0.123545	0.0805238	0.462083	0.0287152	0.402807	0.436453	0.661655	0.324125	0.488556	0.538284	0.412902	0.192986	0.420568	0.0183728	0.646857	0.3422	0.17727	0.245938	0.484213	0.264922	0.0490348	0.211782	0.395777	0.257668	0.18875	0.201141	0.539374
TCGA-HT-7609-01A-11R-2090-07	0.0733292	0.0837335	0.385076	0.0896739	0.18555	0.211215	0.12149	0.239467	0.0396267	-0.054218	0.294431	-0.0246296	0.167057	0.0913992	-0.368768	0.258023	-0.405075	-0.0949252	-0.247892	0.232478	-0.0261337	-0.120941	0.129822	0.389	0.0244211	0.196485	0.215831	-0.234572	0.0737585	0.0775212	0.16949	-0.180867	-0.0864108	0.147664	0.0398342	0.347857	0.161275	0.136491	0.171977	0.256248	-0.176377	0.0359784	-0.277525	0.209098	-0.0503145	-0.421058	0.0867772	0.131722	0.0193021
TCGA-E1-A7YI-01A-11R-A34F-07	0.0939338	-0.0743461	-0.243722	-0.159817	-0.0678328	-0.503987	0.0324862	0.00606518	-0.382398	0.413012	0.00646962	0.183422	0.176015	-0.121983	0.0872396	0.326921	-0.0738374	-0.48727	-0.0195047	-0.0489354	-0.148884	0.0329754	0.0349412	0.104589	-0.355207	0.213294	0.37202	-0.216407	-0.439918	0.0954026	0.177451	-0.370444	-0.241346	-0.000361354	0.316734	0.228181	0.438232	0.175862	0.0919844	0.0534388	0.442518	0.149518	-0.309394	-0.299061	-0.294333	-0.44198	0.178303	0.0440801	-0.51008
TCGA-DU-5854-01A-11R-1708-07	0.18714	0.516847	0.469559	0.508358	0.0612764	0.446139	0.268189	0.210912	0.5099	0.394695	0.21211	0.373149	0.354935	0.438807	0.535244	-0.119437	0.337689	0.549657	0.120046	0.300257	0.299064	0.497349	0.187908	0.0190759	0.491589	-0.0634357	0.33028	0.365195	0.5597	0.331598	0.269544	0.43397	0.366933	0.295649	0.182361	0.0712396	0.40648	0.390434	0.384814	0.224602	0.298982	0.173695	0.492526	0.18417	0.46404	0.569559	-0.140354	0.163256	0.286165
TCGA-HW-7490-01A-11R-2027-07	-0.105039	2.70588e-05	0.248372	0.359165	0.450448	0.275638	0.317047	0.215014	0.132084	-0.0352452	0.274265	0.14954	0.15188	0.189041	0.414502	0.188918	0.132156	0.423559	0.29255	0.292314	0.279302	0.220838	0.170435	0.0539327	0.283663	0.321156	-0.219976	0.298874	0.412514	0.0612406	-0.00812959	0.360832	0.193236	0.0687163	0.0664863	0.2408	-0.191958	0.24448	0.165567	0.0786858	-0.0324308	0.182352	0.0261308	0.38678	0.0208289	-0.1623	0.27533	0.204589	0.363353
TCGA-HT-7689-01A-11R-2256-07	0.212361	0.0229174	0.128267	0.289478	0.374827	0.204596	0.131947	0.207833	0.124733	0.211347	0.216586	-0.114853	0.111667	-0.119484	-0.131502	0.0171471	0.185666	-0.0500419	0.222263	0.225185	-0.46256	0.107295	0.0791054	-0.0559342	-0.178113	0.0301379	-0.0304072	0.138711	-0.303533	0.0754921	-0.153656	0.190652	-0.0510311	0.0809957	0.0194842	0.124434	0.175386	0.0217863	-0.154987	0.0211291	0.1927	0.0325426	0.00456586	0.26719	-0.089554	0.296934	0.0714182	0.0285302	-0.261905
TCGA-DU-7010-01A-11R-2027-07	-0.00950046	-0.0213693	-0.0492622	0.186909	-0.0719288	-0.0405757	-0.283532	0.174056	-0.103212	0.244628	-0.114216	-0.517715	0.145679	0.202176	-0.231055	0.197974	-0.0837859	-0.0644006	-0.302202	-0.194902	0.0954086	0.0571154	0.0811561	0.166729	-0.317938	-0.235628	0.360073	0.0117819	0.048933	-0.000737314	-0.29426	0.115819	-0.222516	0.0739543	-0.232012	0.0648318	0.454489	-0.208016	0.104811	0.0816943	0.231346	-0.158118	-0.374648	-0.211051	-0.0197222	-0.654109	0.153328	-0.12435	-0.0185297
TCGA-HT-A61B-01A-11R-A29R-07	0.135218	0.111301	0.495532	0.578807	0.369739	0.656221	-0.0172275	0.110551	0.543481	0.235881	0.166954	-0.103554	-0.10931	0.276679	0.430334	0.476273	0.358651	0.664802	0.0437095	0.156808	0.187569	0.294206	-0.0801836	0.240398	0.183181	-0.0128923	0.262156	0.461213	0.549998	0.0919288	0.0854144	0.590109	0.189746	0.0744262	0.118205	-0.00445984	0.544108	-0.139866	-0.157615	-0.0395863	0.521918	-0.00607587	0.00272627	0.0659161	0.021913	-0.00143064	0.333999	0.0476408	0.467009
TCGA-HT-7473-01A-11R-2027-07	0.221013	0.314403	0.542356	0.576569	0.237035	0.633541	0.290655	0.185093	0.628834	0.0480144	0.341526	-0.00449827	0.112744	0.424704	0.428316	-0.0484728	-0.0205937	0.643819	0.082882	0.290913	0.148261	0.447904	0.0999258	-0.0329048	0.4754	0.135403	0.313221	0.466645	0.593096	0.336589	0.371767	0.541884	0.360157	0.239227	-0.205388	0.0460767	0.250103	0.137125	0.107129	0.204005	0.0345119	0.310141	0.36367	0.424539	0.391327	0.382939	-0.262811	0.297379	0.552766
TCGA-QH-A6X3-01A-21R-A32Q-07	-0.0278478	-0.255658	0.113183	0.059862	0.169839	0.356546	-0.146954	-0.0705046	-0.0379543	-0.253809	-0.199642	-0.392472	0.042259	0.0360702	-0.524377	0.327573	-0.248529	0.0555229	-0.264201	-0.138018	-0.317004	-0.324993	-0.0656843	0.0938061	-0.125573	-0.198977	-0.204167	0.105167	0.0659817	-0.184784	-0.41072	0.00139288	-0.265742	-0.250997	0.280832	-0.0313734	0.0800244	-0.0726612	-0.193204	-0.183938	0.288114	-0.085357	-0.216955	0.219081	-0.298983	0.00376996	0.128999	-0.185534	0.020211
TCGA-HT-7855-01A-11R-2403-07	-0.0926778	-0.0586606	-0.0538919	-0.109858	0.0435108	0.304366	-0.0323349	0.110919	-0.20944	-0.188019	-0.0164547	-0.343157	0.0716415	-0.13294	-0.317912	0.211459	-0.186711	-0.237668	-0.302362	0.0724153	-0.235122	-0.318315	0.0364086	0.356982	-0.231515	0.194966	-0.336114	-0.239673	-0.422297	0.00953008	-0.249287	-0.2608	-0.236316	-0.0205	0.160195	0.292358	-0.216869	-0.0528077	0.0508771	-0.0120853	-0.0733937	0.000489432	-0.233508	0.00860422	-0.251472	-0.318337	-0.0423111	-0.0573192	-0.284878
TCGA-E1-A7YD-01A-11R-A34F-07	-0.140192	-0.108653	-0.259372	-0.0912664	-0.0784001	-0.278616	-0.269818	-0.187858	-0.15013	-0.305183	-0.345566	-0.0815092	-0.031399	-0.041556	-0.171808	0.237386	0.244651	0.166775	-0.0884297	-0.284441	0.0604573	-0.150275	-0.0652207	0.105399	-0.298306	-0.22816	-0.0380115	-0.00869457	0.051807	-0.186705	0.0434619	0.0678941	-0.161856	-0.26842	0.0167301	-0.292021	0.674921	0.108886	-0.122368	-0.153491	0.599368	-0.338472	-0.249709	-0.354973	-0.179065	-0.176742	0.0872625	-0.323052	0.000821189
TCGA-HT-7858-01A-11R-2403-07	0.215523	0.332839	0.478745	0.577644	0.363933	0.661539	0.219725	0.176872	0.536437	0.125446	0.430867	0.108642	0.015445	0.399001	0.600373	0.134966	0.16132	0.623585	0.0360203	0.36218	-0.0985136	0.271929	0.0516194	0.141374	0.461413	0.245452	0.209499	0.510285	0.578174	0.279552	-0.202008	0.456566	0.325625	0.226002	-0.0168946	0.267185	0.155095	-0.178314	-0.123668	0.0556035	0.189249	0.360111	0.295243	0.408626	0.311244	0.377501	0.145086	0.31716	0.500785
TCGA-HT-A5RC-01A-11R-A28M-07	0.143527	0.364152	0.481882	0.420011	0.0750926	0.170658	0.330103	0.0885895	0.317858	0.56159	0.0561831	0.272087	0.267236	0.262294	0.298675	0.204805	0.278384	0.35743	0.171588	0.259418	0.38218	0.39132	0.0544069	0.104734	0.246335	-0.0401564	0.247933	0.155269	0.424411	0.16348	0.210579	0.0884977	0.146108	0.154237	0.0439348	0.0602543	0.51295	0.388578	0.245528	0.19213	0.495397	0.0987214	0.433224	0.0718099	0.236514	0.552291	0.149637	0.0540773	0.196025
TCGA-P5-A5F6-01A-11R-A28M-07	-0.0158104	0.0518242	-0.0812182	0.13899	0.120765	0.055376	0.156909	0.11048	0.158359	0.26416	0.118222	0.413774	0.118462	-0.0256072	0.184731	0.00111775	0.252923	0.220434	0.445197	-0.00462364	0.63853	0.178539	0.0672572	-0.0582511	0.132529	0.0726884	-0.209498	0.0217657	0.0497961	0.164494	0.132012	0.105366	0.195025	-0.0676725	-0.215449	-0.0441694	-0.0954711	0.27937	0.119209	-0.0138383	-0.13978	0.17379	0.17751	0.0165185	-0.119204	0.345794	-0.0813702	-0.0301483	-0.113517
TCGA-DH-5142-01A-01R-1470-07	0.00434773	0.202981	0.523281	0.517789	0.351465	0.679516	0.149137	0.279899	0.570993	0.190651	0.30906	0.254584	0.0617113	0.427896	0.448688	0.151061	-0.148505	0.698055	0.195718	0.252027	0.172852	0.388993	0.156659	0.340852	0.293354	0.293723	0.293645	0.51425	0.740506	0.179844	-0.244511	0.534443	0.293783	0.311197	-0.329879	0.18896	0.211861	0.232405	0.060906	0.223155	0.236222	0.267285	0.151464	0.198555	0.178626	0.239751	0.192076	0.177905	0.480871
TCGA-DB-5273-01A-01R-1470-07	0.15754	0.191939	0.461669	0.415052	0.307842	0.467465	0.232336	0.377702	0.538911	0.0329569	0.38754	0.304226	0.174505	0.349677	0.51565	0.150837	0.347368	0.508525	0.292339	0.304868	0.245833	0.321838	0.183596	0.129228	0.325512	0.323626	0.275772	0.358212	0.485575	0.0383705	0.413648	0.353638	0.176726	0.247346	0.214747	0.301439	0.296168	0.0829287	0.151658	0.278743	0.18825	0.110282	0.134904	0.295756	0.307064	0.261588	0.133641	0.193667	0.347037
TCGA-HT-7693-01A-11R-2256-07	-0.0988217	0.126448	0.28616	0.308611	0.123434	0.430782	0.0878675	0.0241955	0.242719	-0.0722952	0.0227232	0.0848913	0.0259378	0.146891	0.0298602	0.385907	-0.0843221	0.29017	0.0489014	0.118988	-0.0498634	-0.137104	-0.027009	0.193858	0.198015	0.015195	-0.182006	0.192562	0.272965	0.054906	-0.245409	0.221897	-0.011854	0.0445722	-0.231295	0.0812441	0.291877	0.0508284	0.0842483	-0.0310372	0.159497	0.0374047	-0.281819	0.273419	0.0705397	-0.211746	-0.0873765	0.0215576	0.270312
TCGA-DU-A7TD-01A-12R-A34F-07	-0.0537999	0.436587	0.569555	0.531939	0.277183	0.497234	0.17786	0.314192	0.528106	0.176833	0.226841	0.15942	0.296853	0.338528	0.501133	0.110799	0.226031	0.680435	0.0791461	0.378152	0.076414	0.321568	0.160417	0.404397	0.324496	0.0853441	0.373997	0.54822	0.627217	0.323525	0.340573	0.526221	0.322229	0.249209	0.33112	0.176733	0.7582	0.0661918	0.294214	0.231837	0.570358	0.261707	0.252103	0.28202	0.434416	0.388462	0.0611434	0.223421	0.568838
TCGA-DU-8161-01A-11R-2256-07	0.161808	0.310179	0.427565	0.485332	0.263708	0.511961	0.352216	0.163431	0.518151	0.400804	0.304135	0.455837	0.232446	0.400705	0.622346	0.170738	0.162397	0.693479	0.162353	0.32658	0.16542	0.366492	0.0643242	-0.213563	0.478445	-0.0734823	0.291103	0.439362	0.646974	0.41064	0.259126	0.606075	0.404921	0.317426	-0.118382	0.0317293	0.396547	0.414598	0.247186	0.189003	0.153316	0.230489	0.334792	0.115327	0.469723	0.330018	0.0150836	0.253592	0.584509
TCGA-HT-8563-01A-11R-2404-07	0.157857	0.304553	0.600279	0.702502	0.420262	0.653208	0.443491	0.277996	0.635546	0.499503	0.465454	0.432821	0.259618	0.461634	0.625011	0.118519	0.0253354	0.814111	0.610332	0.433096	0.437215	0.527269	0.15958	-0.0647792	0.565283	0.277175	0.2425	0.610451	0.814449	0.426592	0.38485	0.703693	0.475471	0.26442	0.0453706	0.150428	-0.0405637	0.426636	0.232954	0.187358	0.031238	0.429111	0.590958	0.388854	0.407887	0.693528	-0.153032	0.341969	0.631952
TCGA-S9-A6WN-01A-12R-A33Z-07	0.155873	0.296315	0.513683	0.444006	0.300756	0.544884	0.314928	-0.116882	0.559025	0.332393	0.285506	0.301076	0.0676678	0.39916	0.553368	-0.383788	-0.044658	0.59719	0.316647	0.322779	-0.0442274	0.479602	0.0760992	-0.366942	0.450165	-0.012945	0.142241	0.479266	0.600577	0.361803	0.4653	0.559306	0.379472	0.127312	-0.0774153	0.118682	-0.424371	0.24403	0.248285	0.125905	-0.354261	0.282401	0.45124	0.396309	0.471544	0.597015	-0.278523	0.243217	0.451996
TCGA-DU-8165-01A-11R-2256-07	0.172221	0.305891	0.336807	0.551883	0.146165	0.502265	0.118044	0.0908063	0.477938	0.345494	-0.0319277	0.0601561	0.244901	0.449236	0.498557	0.281867	0.15434	0.570015	0.0616325	0.145985	0.0265808	0.368316	0.0399488	-0.128914	0.392479	-0.241619	0.249381	0.429412	0.585154	0.169098	-0.0562374	0.511555	0.2745	0.000633474	0.151278	-0.171848	0.67069	0.218836	0.193759	0.0582789	0.400871	0.096575	0.021293	0.075574	0.263279	0.160315	0.145123	0.0588693	0.418965
TCGA-S9-A6U0-01A-12R-A32Q-07	0.174409	0.481865	0.571194	0.567028	0.237494	0.539731	0.371996	0.306405	0.606827	0.396551	0.371228	0.397465	0.349568	0.451249	0.652211	0.273579	0.274273	0.698683	0.487315	0.336415	0.495922	0.516556	0.248393	0.284618	0.539775	0.223139	0.453132	0.499127	0.731312	0.379746	0.445301	0.608329	0.466546	0.215116	0.116853	0.1084	0.490173	0.367964	0.423461	0.32505	0.36546	0.355553	0.380095	0.269651	0.399573	0.479244	0.154943	0.309098	0.56391
TCGA-P5-A5EV-01A-11R-A27Q-07	-0.0922523	-0.00430644	-0.314767	-0.337125	-0.0450815	-0.090573	0.166102	0.301254	-0.298863	0.26317	0.135377	0.208777	0.020572	-0.0159778	0.30662	-0.128748	0.0969984	-0.134185	0.368203	-0.0213737	-0.114413	-0.228812	0.051049	-0.150529	-0.115106	0.167359	-0.137922	0.211388	0.167494	-0.260766	0.161518	-0.149258	-0.114375	0.0481604	-0.43083	0.1802	-0.0191298	0.190367	-0.184522	-0.154141	0.0293501	0.0848998	0.119588	-0.101641	0.0372895	0.477493	0.277432	-0.0640299	-0.107973
TCGA-TQ-A8XE-02A-11R-A36H-07	-0.00652818	0.302499	0.270854	0.345991	0.167142	0.385414	0.13165	0.177096	0.301116	0.528136	0.221267	0.295751	0.139089	0.229834	0.190305	0.262682	0.0931899	0.38417	0.222149	0.141456	0.185673	0.172231	0.0512946	0.0793171	0.160387	0.118882	0.339866	0.313356	0.388298	0.0987028	0.0285561	0.32441	-0.11108	0.208652	0.347841	0.110219	0.142403	0.220631	0.118975	0.212917	0.28286	-0.0718407	0.454646	-0.0893476	0.291247	0.341113	0.0391923	-0.0482185	0.101193
TCGA-HT-A61C-01A-11R-A29R-07	0.0968818	0.206065	0.286863	0.522924	0.131498	0.324046	-0.0702614	-0.107884	0.479058	0.456408	-0.00552897	0.207854	-0.00549534	0.296569	0.505488	0.415837	0.423274	0.542714	0.36173	0.0967509	-0.0216175	0.31862	-0.084054	-0.18313	0.225108	-0.161357	0.291991	0.382203	0.51488	0.0377071	0.191703	0.467547	0.28531	-0.0401562	0.00876747	-0.164929	0.664772	-0.000861705	0.115596	0.0676379	0.45592	0.0322073	0.089862	-0.16371	0.144936	-0.109135	0.373293	0.0269332	0.486176
TCGA-TQ-A7RW-01A-11R-A33Z-07	0.129476	0.18059	0.467003	0.238942	0.304853	0.505649	0.237695	0.267033	0.433403	0.151001	0.240623	0.0456566	0.31626	0.193649	0.10203	0.266185	-0.166283	0.348776	-0.138428	0.258176	0.194622	-0.12827	0.130397	0.0762969	0.248302	0.262544	-0.0774973	0.194735	0.33794	0.217623	-0.136973	0.318836	0.134618	0.188835	0.0182713	0.375595	0.129735	0.0491831	0.119598	0.146797	0.442366	0.232512	0.175066	0.378775	0.0493942	0.359458	-0.0167903	0.191321	0.12229
TCGA-HT-7478-01A-11R-2027-07	0.151883	0.220134	0.631832	0.6361	0.380058	0.726827	0.392764	0.390546	0.625951	0.381534	0.483198	0.228345	0.169938	0.357544	0.581593	0.109014	0.2463	0.786961	0.285983	0.43007	0.0861665	0.432221	0.157298	0.066617	0.433894	0.267836	0.286429	0.569987	0.766488	0.270881	0.35495	0.642968	0.423701	0.366693	0.0647121	0.235823	0.0830906	0.111046	0.109728	0.297689	-0.0120108	0.42139	0.163626	0.42477	0.390995	0.235176	-0.147982	0.399825	0.693657
TCGA-S9-A6WM-01A-12R-A33Z-07	-0.134026	0.0737955	0.0800635	0.155342	-0.154924	0.184123	-0.136258	-0.0892073	0.346318	0.185139	-0.2347	0.135727	0.0473143	0.200322	0.218843	0.104769	-0.00499533	0.443514	-0.017201	-0.131561	0.2441	0.0212231	0.0282298	0.177795	0.0431493	-0.201679	0.0488387	0.210051	0.321524	0.0350197	0.171599	0.346469	0.0796415	-0.167843	0.00403357	-0.0847246	0.489562	0.211844	0.136079	0.00557831	0.346465	-0.181918	0.0270962	-0.282208	0.157085	0.376352	0.209448	-0.209765	0.317057
TCGA-QH-A6CV-01A-11R-A31N-07	-0.0309003	0.102032	0.183121	0.366218	0.118157	0.459735	-0.131699	-0.149091	0.424623	0.206615	-0.158604	0.157979	0.0144019	0.172978	0.377028	0.171325	0.188938	0.544142	0.0277976	-0.0351962	0.462511	0.310043	-0.103275	-0.154769	0.290552	-0.245899	-0.25014	0.367027	0.42118	0.0925386	0.225138	0.464684	0.193902	-0.0826061	-0.0397298	-0.24104	0.568728	0.126996	-0.107159	-0.135516	0.533664	-0.193541	0.202148	-0.244501	0.122906	0.482161	0.102692	-0.158214	0.333604
TCGA-E1-A7YE-01A-11R-A34F-07	-0.00660901	0.152606	0.503894	0.531132	0.317486	0.550764	0.326544	0.288984	0.483397	0.0531458	0.26448	0.255706	0.31935	0.432207	0.0926047	-0.0614437	-0.127685	0.566325	0.0549948	0.26538	-0.140574	0.42645	0.145723	0.105422	0.259126	0.286994	0.184335	0.426664	0.596436	0.307283	0.122663	0.503383	0.198605	0.251804	-0.0127674	0.398965	0.235398	0.276692	0.201586	0.185779	0.39411	0.200647	0.238734	0.25668	0.171272	0.502931	0.141937	0.256888	0.482669
TCGA-DU-5855-01A-11R-1708-07	0.066968	0.27591	0.540408	0.469633	0.294772	0.579514	0.421288	0.266059	0.45506	0.166657	0.392886	0.0867106	0.233282	0.340427	0.320396	-0.0771957	0.148993	0.421748	0.0796678	0.358721	0.081242	0.298345	0.252707	0.134056	0.300548	0.489959	0.168507	0.202585	0.441247	0.276964	0.33185	0.367893	0.27297	0.358193	-0.029005	0.415508	-0.0552303	0.21196	0.273191	0.331368	-0.0423136	0.359744	0.0286913	0.430097	0.272993	0.260447	0.00336689	0.349966	0.379247
TCGA-DU-A5TW-01A-11R-A28M-07	0.11428	-0.209958	-0.354689	-0.311607	0.0872575	-0.492462	-0.160829	0.00109219	-0.446223	-0.138969	-0.30756	-0.0798346	0.0711704	-0.409629	-0.496809	0.308327	0.12315	-0.572704	-0.082039	-0.204303	-0.0570145	-0.179405	-0.187891	0.289633	-0.310359	-0.118825	-0.211694	-0.438089	-0.581844	-0.227083	-0.59569	-0.439159	-0.301526	-0.234962	-0.0291024	0.0661236	0.418797	0.00952083	-0.228838	-0.243738	0.544998	-0.301528	-0.204581	0.00159371	-0.454698	-0.168291	0.288379	-0.286413	-0.565402
TCGA-HT-A5RA-01A-11R-A28M-07	0.0585465	0.388392	0.387772	0.412861	0.116938	0.348111	0.204311	0.209015	0.441472	0.281711	0.161811	0.511267	0.392834	0.309002	0.364412	0.373426	0.29258	0.480216	0.222677	0.25516	0.161753	0.187725	0.236913	0.116027	0.347999	0.0138546	0.338508	0.353984	0.552503	0.305215	0.192181	0.441416	0.3389	0.185937	0.292487	0.169296	0.580663	0.344544	0.347568	0.175497	0.477564	0.191787	0.187575	0.211602	0.290111	0.340685	0.204999	0.0879623	0.352936
TCGA-DB-A4XD-01A-11R-A27Q-07	0.01562	-0.0745014	-0.2871	-0.461454	-0.18472	-0.454837	-0.0507826	0.156989	-0.404243	-0.0142075	0.142103	-0.349646	0.24928	-0.330994	-0.487585	0.0348485	-0.294112	-0.60954	-0.418562	0.0385112	-0.181535	-0.265734	0.180071	0.272447	-0.30522	0.198412	-0.17945	-0.44647	-0.593477	0.00419441	-0.453401	-0.537124	-0.295383	-0.0127754	0.376052	0.285156	-0.197579	-0.0660133	0.0468758	-0.0104007	-0.0187176	0.0702113	-0.314376	-0.0726566	-0.340944	-0.282647	-0.241146	-0.0597914	-0.615997
TCGA-HT-8013-01A-11R-2403-07	0.0151179	0.294048	0.515874	0.476819	0.266921	0.402151	0.250774	0.303909	0.375818	0.142763	0.310991	0.203285	0.111703	0.303025	0.0103773	0.211946	-0.136166	0.395481	0.043887	0.351734	0.194464	0.313882	0.103975	0.442901	0.119883	0.307234	0.308749	0.331318	0.454005	0.0997045	0.0977732	0.368541	0.0397461	0.359116	0.459599	0.294215	0.430329	0.0917414	-0.0238801	0.165495	0.491632	0.0681037	0.258204	0.347716	0.162244	0.312801	0.189149	0.147176	0.278082
TCGA-HT-7477-01B-11R-A28M-07	-0.00205169	-0.0408621	-0.135956	0.104368	0.139838	0.0212849	-0.254511	-0.0196959	-0.0557624	0.246214	-0.136846	-0.0454985	0.0362296	-0.0629914	-0.0604102	0.213799	0.0173305	-0.00643536	-0.133326	-0.157908	0.174016	0.0441467	-0.0344392	0.151382	-0.3343	-0.0190795	0.266705	0.0633594	-0.0382196	-0.128275	-0.257151	0.102747	-0.191313	-0.14513	0.281115	0.0935539	0.594927	-0.0235556	0.0576238	-0.0471526	0.594581	-0.116484	-0.373107	-0.394187	-0.220839	-0.330118	0.321482	-0.112983	-0.0872122
TCGA-FG-8188-01A-11R-2256-07	0.0235945	0.174766	0.0243263	-0.167426	0.302825	-0.270094	0.196404	0.252913	-0.175113	0.227745	0.206078	-0.282443	0.286363	-0.19832	-0.124536	0.195414	-0.107265	-0.445313	-0.365967	0.253345	-0.367635	-0.0466387	0.224763	0.393867	-0.0902432	0.220893	0.0532413	-0.272359	-0.512937	0.0922633	-0.0514775	-0.374825	0.065151	0.213761	-0.0337344	0.297688	-0.151853	-0.0841001	0.103729	0.189328	0.199813	0.0599983	-0.111025	0.411725	-0.14074	-0.22405	0.049592	0.178661	-0.465626
TCGA-TM-A84B-01A-11R-A36H-07	-0.0660956	-0.170812	-0.49711	-0.429471	0.00249066	-0.430722	-0.0125116	0.010951	-0.380322	-0.0125752	-0.27011	0.165792	0.108875	0.00441391	0.167021	0.24557	0.212776	-0.0562162	-0.015457	-0.211235	0.185916	-0.196564	0.0169372	0.152179	-0.148117	-0.207624	-0.273237	0.127077	-0.0251559	-0.0912047	-0.342764	-0.0237083	-0.0883031	-0.284775	0.13629	-0.0399185	0.390436	0.0372573	-0.0522134	-0.13596	0.464298	-0.133925	0.00708135	-0.375304	0.0833833	0.369701	0.129891	-0.220983	-0.0198599
TCGA-E1-5322-01A-01R-1470-07	-0.00144514	0.155454	0.461162	0.383087	0.330834	0.441414	0.131867	0.42505	0.318204	0.332533	0.324168	0.168729	0.0811556	0.153351	0.0300134	0.280822	0.171705	0.32977	0.078356	0.349651	0.0353529	0.190276	0.0803587	0.148731	-0.129044	0.420852	0.377878	0.294636	0.368928	0.250631	0.40043	0.203788	0.105103	0.312003	0.0298437	0.396564	0.294648	0.180704	0.0578768	0.172649	0.301276	0.149892	0.179219	0.177082	0.182531	0.199422	0.252218	0.264315	0.355282
TCGA-HT-8108-01A-11R-2404-07	0.138608	0.157263	0.357569	0.231642	0.0262074	0.491509	0.0353749	0.203978	0.328539	-0.24576	0.196585	-0.241603	0.122738	0.328784	0.234318	-0.0127403	-0.0360798	0.39848	-0.356978	0.195932	0.116807	-0.138133	0.0644544	0.36278	0.0818506	0.213394	0.121994	0.204346	0.291476	0.0661783	-0.313482	0.361602	-0.0620457	0.254452	0.150807	0.287567	-0.275521	-0.00897654	-0.0268215	0.0878783	-0.00913545	0.123234	-0.335328	0.075547	0.0998294	-0.237108	-0.139396	0.147595	0.210974
TCGA-HT-7680-01A-11R-2256-07	0.267096	0.233944	0.443252	0.418151	0.120279	0.341851	0.208504	-0.101842	0.528412	-0.077595	0.120081	0.134391	-0.0162378	0.176032	0.385835	-0.00258181	0.272517	0.495322	0.168976	0.282966	0.32868	0.421073	-0.00252618	-0.37859	0.37801	-0.174634	-0.00285415	0.248764	0.589914	0.200169	0.343369	0.395947	0.382722	-0.110335	0.00288726	-0.204781	-0.121789	0.264329	0.0990779	0.078473	-0.241808	0.0433492	0.0444281	0.328581	0.305225	0.114539	-0.20846	0.174917	0.375572
TCGA-HT-7690-01A-11R-2256-07	0.175585	0.304545	0.456306	0.563556	0.283469	0.612043	0.362923	0.322027	0.56077	0.139534	0.364156	0.154778	0.268193	0.390155	0.681974	0.251463	0.0771831	0.690698	0.140201	0.335675	0.27669	0.410538	0.179218	0.229894	0.514422	0.245848	0.242986	0.59365	0.722739	0.221451	0.301923	0.573177	0.328331	0.362006	0.172916	0.112594	0.423795	0.15926	0.221295	0.266992	0.163298	0.330077	0.111175	0.322477	0.364408	-0.104504	0.154583	0.273738	0.604677
TCGA-E1-A7YL-01A-11R-A34F-07	-0.0754544	0.0835546	0.340804	0.515312	0.10837	0.465414	-0.0170887	-0.0981796	0.50098	0.00350464	-0.223327	0.529179	0.00368355	0.267325	0.368335	0.100152	0.286335	0.569572	0.406048	0.14077	0.313795	0.439575	-0.135278	-0.0374937	0.308024	-0.133599	-0.174517	0.353281	0.520741	0.0721822	0.155958	0.509193	0.166155	-0.0766978	0.00936768	-0.245065	0.483134	0.255397	0.0101688	-0.0866083	0.520806	-0.0623945	0.307147	0.0351351	0.143409	0.687057	0.012655	-0.1277	0.43277
TCGA-HT-7860-01A-11R-2403-07	0.04514	0.315318	0.435205	0.381962	0.290505	0.531127	0.329756	0.150565	0.415829	0.140857	0.235938	0.302023	0.333779	0.326908	0.607638	-0.0719578	0.0607748	0.509035	0.00330605	0.370608	0.43187	0.317284	0.20532	0.278727	0.519529	0.0285169	0.10447	0.498978	0.566439	0.407118	0.378445	0.468705	0.382825	0.217626	-0.123752	0.00576194	0.267781	0.451722	0.33776	0.233701	0.204233	0.288386	0.187441	0.181185	0.391529	0.27865	-0.131713	0.206052	0.452206
TCGA-TM-A84C-01A-11R-A36H-07	0.137773	0.186079	0.504963	0.414675	0.343358	0.388211	0.308398	0.110642	0.324282	0.481858	0.268386	0.325683	0.133426	0.225975	0.386704	-0.0868795	-0.000818622	0.370016	0.382717	0.279195	0.212483	0.372196	0.138881	-0.31977	0.190709	0.244381	0.271933	0.290447	0.469185	0.32539	0.158255	0.377263	0.204082	0.188628	0.153301	0.217938	-0.148642	0.357887	0.343197	0.222359	0.0830462	0.217559	-0.0085102	0.323387	0.232544	-0.20103	0.0586399	0.204647	0.176828
TCGA-S9-A6U8-01A-21R-A33Z-07	0.181167	0.262669	0.050545	-0.122583	-0.105935	-0.274725	0.0981011	0.217156	-0.264737	-0.157333	0.332667	-0.286703	-0.00385871	-0.149584	-0.248718	0.00712394	0.0288969	-0.550748	-0.278516	0.180358	-0.385919	0.317081	0.119927	0.294511	-0.0814392	0.26548	0.187132	-0.37042	-0.594038	0.0914741	-0.156163	-0.43706	-0.0875156	0.306395	0.0615013	0.232452	-0.322549	0.0622328	-0.0263921	0.171177	-0.419386	0.00557917	0.230856	0.174155	-0.180203	0.21954	-0.368883	0.111611	-0.533365
TCGA-S9-A6TZ-01A-21R-A32Q-07	0.0227773	-0.0902702	0.0205231	-0.0310089	0.0169919	0.0602512	0.086104	0.0335388	-0.214343	-0.292907	0.232639	-0.0583126	0.0254331	-0.0451614	0.222571	-0.114509	-0.302882	-0.229234	0.124045	0.128612	-0.34309	-0.211251	0.0526998	-0.0238229	0.0268616	0.148697	-0.107159	0.0772006	-0.235757	0.172584	0.0426327	-0.194881	0.0555964	-0.0480032	0.00988425	0.0899315	-0.15806	0.0492247	0.0656581	-0.12829	-0.288197	0.195729	-0.300508	0.244869	0.0683524	0.000308251	-0.372471	0.0858345	-0.197473
TCGA-E1-A7YJ-01A-11R-A34F-07	0.0168664	0.0972906	0.275509	0.456959	0.274157	0.357199	0.184512	-0.0930066	0.369594	0.0749972	-0.00366211	0.157758	0.17025	0.122048	0.383213	0.115779	0.222142	0.485701	-0.0446628	0.134752	0.358772	0.297462	-0.0355201	0.157625	0.271621	-0.0792136	-0.212934	0.264363	0.395134	0.146862	-0.01621	0.358864	0.172218	-0.127824	0.461657	-0.123914	0.240574	0.19431	0.0297857	-0.0533316	0.469303	-0.0213587	0.0571052	0.0189694	0.127317	0.299711	-0.000342716	-0.143154	0.238482
TCGA-HT-8011-01A-11R-2403-07	0.103979	0.0425676	-0.0889862	0.0596446	0.086843	-0.090656	-0.0757895	0.113151	-0.0746214	0.361358	-0.203328	-0.0121325	0.267173	0.0634831	0.107961	0.48551	0.327226	0.0630223	0.24573	-0.164266	0.0852853	-0.142273	0.0418807	0.408216	-0.193183	-0.239055	0.246342	0.17251	0.0906007	-0.241601	-0.242813	0.12892	-0.304008	-0.11581	0.26648	0.0164081	0.771258	-0.198357	0.141903	0.0397498	0.666507	-0.0670519	0.268066	-0.349519	-0.0980898	0.473439	0.389471	-0.343859	-0.0354026
TCGA-DU-6396-01A-11R-1708-07	0.221455	0.326999	0.54491	0.544769	0.245688	0.641764	0.212289	0.290867	0.624722	0.458439	0.47316	0.136844	0.165516	0.416554	0.532548	-0.145656	-0.133611	0.687955	-0.123743	0.393936	0.154943	0.390677	0.0847664	0.332871	0.453481	0.378717	0.168613	0.490281	0.728051	0.393935	0.206795	0.579923	0.363285	0.437361	0.0212171	0.406009	-0.376473	0.27358	0.180193	0.220004	-0.152351	0.456336	0.264219	0.334929	0.470018	0.540245	-0.2924	0.357461	0.540919
TCGA-HT-8114-01A-11R-2404-07	0.0252776	0.262871	0.480988	0.40515	0.342265	0.528631	0.339968	0.164451	0.400943	-0.0505098	0.246319	-0.0992843	0.192507	0.346627	0.451823	0.00482174	-0.158727	0.484566	-0.153885	0.256979	0.0502252	0.371346	0.156549	-0.0106645	0.453173	0.26463	-0.0762682	0.312282	0.58193	0.213908	-0.140078	0.466052	0.336682	0.214274	0.16984	0.158526	-0.195811	0.241065	0.256272	0.251713	-0.283288	0.226779	0.271227	0.347728	0.327615	0.404996	-0.22228	0.345213	0.457555
TCGA-DB-A64O-01A-11R-A29R-07	0.194523	0.153425	-0.0523304	0.157812	-0.224623	0.161395	0.0190428	-0.135755	0.115058	0.0652461	-0.0946412	0.408686	-0.191183	-0.052756	-0.0273099	-0.0155028	0.262515	-0.184587	0.206404	-0.0551825	0.189629	0.261473	-0.0887947	-0.383217	-4.63707e-05	-0.426956	-0.00666864	-0.00791206	-0.294354	-0.0592577	0.258988	-0.0603979	0.047158	-0.0412581	-0.307494	-0.357075	0.341944	0.328858	-0.00206435	0.0765209	-0.107638	-0.350225	0.115884	-0.212457	0.0665427	0.206649	-0.199388	-0.0894114	-0.125208
TCGA-S9-A7R7-01A-11R-A34R-07	0.16612	0.31697	0.48045	0.558481	0.276091	0.461793	0.325553	0.0943435	0.544293	0.458175	0.348712	0.421461	0.0805732	0.429754	0.406455	-0.102791	0.164166	0.526826	0.429734	0.297198	0.283675	0.535891	0.0446705	-0.0498481	0.437791	0.14668	0.307384	0.51088	0.609275	0.262543	0.191453	0.565091	0.281898	0.229257	0.211651	0.141558	-0.0808117	0.452434	0.254411	0.23586	-0.142379	0.167824	0.453009	0.354075	0.341183	0.631397	-0.1769	0.278577	0.442153
TCGA-HT-8564-01A-11R-2404-07	0.30185	0.144318	0.105308	0.205522	0.234415	0.428269	0.0177888	0.0427486	0.323384	0.0600872	0.0741529	0.0965697	0.0567264	0.235012	0.359637	-0.0521992	0.0880234	0.416368	-0.0959001	0.124513	0.25789	0.0898646	0.0883553	0.161597	0.208152	-0.0375373	0.148448	0.328677	0.405388	0.250683	0.306171	0.5249	0.139193	0.23206	-0.196637	0.053094	-0.141314	0.27248	0.21047	0.229406	-0.321773	0.116725	0.0648476	-0.0100203	0.303931	-0.268522	-0.18054	0.182713	0.447217
TCGA-HT-7604-01A-11R-2090-07	0.0135847	-0.264927	-0.329683	-0.213343	0.0921163	-0.310853	-0.105014	0.294974	-0.414201	-0.0166943	-0.0631614	-0.136126	0.250035	-0.288066	-0.454532	0.294611	-0.197051	-0.489519	-0.152995	0.00760855	-0.179802	-0.142615	0.0526215	0.080448	-0.268667	0.112076	-0.156093	-0.269822	-0.470941	-0.0977424	-0.178729	-0.384203	-0.165762	-0.130496	0.22234	0.242135	0.487276	-0.165943	-0.109387	-0.0867756	0.601349	-0.0860326	-0.320637	0.235729	-0.336754	-0.60319	0.181821	-0.0854986	-0.477798
TCGA-FG-6691-01A-11R-1896-07	0.14275	0.361474	0.35515	0.30091	0.234433	0.315568	0.286213	0.368725	0.295647	0.077175	0.354105	0.142497	0.373924	0.318574	0.186218	0.0196484	0.189902	0.282673	-0.00507412	0.342006	0.242654	0.117998	0.295958	0.245731	0.278461	0.318385	0.232188	0.206115	0.173155	0.280123	0.223053	0.134043	0.227476	0.339571	0.329399	0.292388	0.311743	0.106471	0.162984	0.231668	0.204161	0.108255	0.233514	0.292373	0.227764	0.22973	0.00294657	0.222697	0.077132
TCGA-CS-4941-01A-01R-1470-07	0.186897	0.355931	0.483645	0.486343	0.345786	0.507316	0.332369	0.297337	0.583433	0.336491	0.441736	0.148404	0.173771	0.479908	0.639459	-0.0177418	0.199323	0.707077	0.237085	0.338145	0.294084	0.391296	0.167915	0.108656	0.417998	0.153436	0.379932	0.557407	0.689744	0.336083	0.276471	0.612875	0.36901	0.323723	0.0776428	0.162481	0.413043	0.252331	0.202647	0.228771	0.138879	0.317103	0.335374	0.262482	0.354292	0.382849	0.138452	0.239071	0.635619
TCGA-E1-A7YV-01A-11R-A34R-07	0.166154	-0.258217	-0.342748	-0.430285	-0.303754	-0.605395	-0.301853	-0.0215564	-0.534639	-0.0423046	-0.424497	0.141165	0.102842	-0.435263	-0.280207	0.33149	-0.0651701	-0.519962	-0.0419252	-0.353864	0.0785591	-0.222614	-0.0745648	0.0158555	-0.346322	-0.235019	-0.118531	-0.314401	-0.419973	-0.205816	-0.0947286	-0.368769	-0.315687	-0.325056	0.0474618	-0.0425798	0.459976	0.162308	-0.0179649	-0.223076	0.22527	-0.238803	-0.394267	-0.310701	-0.400128	-0.411828	0.14665	-0.227971	-0.404633
TCGA-DU-A5TY-01A-11R-A28M-07	0.0184636	0.313854	0.463072	0.609656	0.324314	0.623662	0.191006	0.202643	0.607592	0.306737	0.18562	0.250945	0.205904	0.261762	0.635873	0.244547	0.401342	0.633911	0.200799	0.226177	0.197186	0.445937	0.108112	0.268483	0.460375	-0.0277737	0.124475	0.453901	0.608098	0.306121	0.577151	0.562045	0.427936	0.105066	-0.0753888	0.0607783	0.442144	0.244775	0.0841991	0.0232094	0.146294	0.179819	0.34919	0.0703148	0.351777	0.484586	0.0727589	0.0943007	0.529959
TCGA-DU-6404-01A-11R-1708-07	0.0932421	0.152212	0.112213	0.00734811	-0.316333	0.124916	-0.0830601	-0.0154693	0.207979	0.166657	-0.0596802	0.148538	0.0694518	0.221804	0.0806045	-0.226265	0.122863	0.247269	-0.141562	-0.0678409	-0.212666	0.111062	0.262395	0.309004	0.250405	0.160392	0.186296	0.273464	0.375666	0.114786	0.365362	0.184141	0.292723	-0.123582	-0.0855852	0.022875	0.21843	0.0654254	0.205036	0.119095	-0.150191	-0.0660601	-0.219351	-0.0816799	0.268439	0.0659553	-0.028939	0.0686352	0.285695
TCGA-E1-5304-01A-01R-1470-07	-0.0933618	-0.467313	-0.571228	-0.491933	-0.236427	-0.611109	-0.43312	-0.120146	-0.544311	0.242912	-0.322893	0.0435654	-0.0730996	-0.408176	-0.518696	0.333167	-0.131887	-0.696469	-0.178656	-0.352668	-0.169745	-0.369329	-0.222812	0.161463	-0.552446	-0.0208505	-0.236728	-0.404765	-0.620289	-0.291477	-0.278793	-0.521911	-0.447556	-0.302356	0.199169	0.0155324	0.627568	0.0341795	-0.31351	-0.258018	0.542282	-0.250948	-0.496944	-0.430406	-0.469813	-0.58539	0.203404	-0.34136	-0.607175
TCGA-E1-A7YQ-01A-11R-A34R-07	0.173269	0.257194	0.512794	0.556705	0.366589	0.548932	0.108721	0.0398558	0.549028	0.191354	0.168856	0.252518	0.247609	0.347789	0.54112	0.167969	0.220189	0.617579	0.356956	0.285432	0.32723	0.426939	0.109137	0.0428621	0.454163	-0.0553393	0.0646274	0.474299	0.645661	0.335189	0.144657	0.579957	0.413491	0.180737	0.364496	0.0407182	0.52883	0.227563	0.26466	0.113658	0.394195	0.0926214	0.0801276	0.161982	0.265081	0.141407	0.067588	0.163665	0.411255
TCGA-S9-A89Z-01A-11R-A36H-07	0.0188993	0.405789	0.52657	0.577694	0.342734	0.606502	0.279746	0.263421	0.616854	0.44746	0.357249	0.15526	0.145548	0.3755	0.515394	0.338308	0.164381	0.631417	0.406142	0.247017	0.277212	0.330521	0.105589	0.12607	0.414391	0.296597	0.380187	0.43956	0.611426	0.227748	-0.102907	0.49019	0.311459	0.142251	0.0563296	0.367859	0.418268	0.330904	0.237453	0.180245	0.431161	0.324135	0.33303	0.223319	0.293071	0.433191	0.203493	0.286624	0.443427
TCGA-DU-6403-01A-11R-1708-07	0.193576	0.322285	0.363739	0.31805	0.0216674	0.232622	0.0169192	0.278979	0.274686	0.236446	0.307946	0.228482	0.0772337	0.39952	0.206689	0.214385	0.214596	0.352645	-0.119892	0.18235	0.0370109	0.241712	0.140842	0.157676	0.0974673	0.207002	0.470266	0.284457	0.316935	0.224127	-0.0279179	0.311678	0.107938	0.395077	-0.0853378	0.217606	0.665265	0.122849	0.18064	0.279389	0.369335	0.185482	0.246916	-0.107334	0.40679	0.129351	0.019004	0.288517	0.274677
TCGA-FG-6688-01A-11R-1896-07	0.170342	0.296718	0.392314	0.526129	0.180893	0.447908	0.114772	-0.0613214	0.519892	0.119347	0.026442	0.209613	-0.048161	0.352138	0.189324	0.206918	0.378986	0.51194	0.444567	0.114126	0.310577	0.415571	-0.0255897	-0.270351	0.44624	-0.210259	0.310997	0.315134	0.488304	0.201854	0.0477112	0.520196	0.306699	0.0820882	0.0938391	-0.258703	0.559199	0.272526	0.0168778	0.101585	0.246311	-0.14643	0.353531	0.0467865	0.376681	0.170754	-0.0414492	0.028567	0.36925
TCGA-HT-7879-01A-11R-2403-07	0.142901	0.0860189	0.0376099	-0.243486	-0.0491022	0.0230866	-0.141587	-0.108524	-0.103752	-0.265922	0.0738776	-0.33864	0.152927	-0.176852	-0.208055	-0.258255	-0.248253	-0.237746	-0.437309	0.00342751	-0.0786619	-0.11999	0.0659533	0.469004	-0.0363241	0.0389504	0.0955401	-0.359376	-0.388255	-0.0134413	-0.124327	-0.266558	-0.0473097	0.0539483	0.061259	0.161004	-0.643833	-0.213719	0.0151843	-0.0345551	-0.321586	-0.140375	-0.317788	-0.00207697	-0.12631	-0.34481	-0.162144	0.00216857	-0.340171
TCGA-DU-7012-01A-11R-2027-07	0.164883	0.421186	0.566722	0.649327	0.279733	0.637317	0.335506	0.1592	0.6807	0.169346	0.318671	0.209629	0.174407	0.453141	0.647564	0.160338	0.288046	0.735565	0.355964	0.341747	0.322053	0.552835	0.165393	-0.142219	0.557099	0.0383974	0.347351	0.537516	0.722264	0.360681	0.406996	0.619399	0.482242	0.22496	-0.14807	0.0102803	0.560565	0.363835	0.327476	0.31139	0.273515	0.261097	0.328244	0.34777	0.463923	0.42999	-0.0277257	0.351886	0.686262
TCGA-S9-A7IS-01A-11R-A34F-07	0.0589438	0.101421	-0.0423397	-0.112494	0.0442442	-0.306671	-0.0139705	0.0587965	-0.279057	0.44752	0.161818	0.149989	0.202387	0.129507	0.296739	0.410671	0.119772	-0.0810051	0.0736437	-0.015972	-0.0455746	-0.0589425	-0.00199049	0.0900068	-0.24831	0.228592	0.318983	0.14989	-0.0746607	0.0399457	-0.132663	-0.164597	-0.220453	-0.0156566	0.457698	0.315182	0.544491	0.246545	0.17107	0.0789961	0.530999	0.164495	-0.325877	-0.217917	-0.0168798	-0.506993	0.26483	0.0631605	0.0732967
TCGA-DU-A5TT-01A-11R-A28M-07	0.11475	-0.0323219	0.154569	0.263935	0.200339	0.102997	0.0393918	-0.0277091	0.24366	-0.139027	-0.212382	0.0298336	0.0458227	0.0153949	0.0439681	0.0639596	0.360965	0.297929	-0.0429224	-0.0235051	0.130927	0.273411	-0.0805794	-0.136887	0.250788	-0.242877	-0.143111	0.16576	0.353162	0.0395151	-0.220958	0.364894	0.164759	-0.213269	-0.503178	-0.313182	0.33254	0.213	-0.0610605	-0.16686	0.0123608	-0.210115	-0.0803773	-0.01652	0.0272086	0.182511	-0.0208309	-0.217808	0.251218
TCGA-P5-A5EW-01A-11R-A27Q-07	0.0500732	0.0893769	-0.00467211	-0.224785	-0.00215335	-0.354318	0.197003	0.347947	-0.391519	-0.0836059	0.424201	-0.264848	0.14872	-0.11971	0.132715	-0.117385	-0.0912638	-0.404345	-0.0686801	0.289235	-0.0719058	-0.0438377	0.250921	0.299192	0.0717427	0.434716	0.00593674	-0.191206	-0.231983	0.124125	0.235648	-0.429503	0.122936	0.17598	0.077251	0.332219	-0.379892	0.00339015	0.0478914	0.130787	-0.182117	0.321606	-0.0376048	0.315158	-0.037583	-0.0124929	-0.206439	0.160359	-0.320006
TCGA-HW-A5KM-01A-11R-A27Q-07	0.159875	0.306017	0.53995	0.646808	0.423853	0.695506	0.414901	0.410669	0.650366	0.393497	0.507262	0.22892	0.166312	0.446713	0.51597	0.258157	0.273589	0.702641	0.334248	0.444005	0.410356	0.291583	0.135551	0.155884	0.378754	0.464974	0.053396	0.624328	0.713714	0.367658	0.372038	0.647681	0.355402	0.339615	0.065075	0.390218	-0.00558052	0.237665	0.0945364	0.20752	0.180282	0.377007	0.367532	0.474255	0.276348	0.612769	-0.000579041	0.343624	0.526888
TCGA-FG-A70Z-01A-12R-A33Z-07	0.074524	0.379603	0.369587	0.566827	0.118246	0.375881	0.133019	0.0830729	0.49702	0.143528	0.254809	0.417347	0.0312182	0.456051	0.403872	-0.00199571	0.495614	0.533628	0.334217	0.220744	0.272474	0.504672	0.135232	0.0364333	0.492988	0.0102982	0.355177	0.407644	0.571344	0.186277	0.3296	0.623683	0.419855	0.278244	-0.0468925	-0.0881898	0.488146	0.289126	0.331864	0.350335	0.156174	0.0756862	0.266593	-0.173385	0.495182	-0.0109677	0.192949	0.291055	0.488014
TCGA-DU-5871-01A-12R-1708-07	0.113453	0.136584	0.304701	0.0930498	0.339247	0.299739	0.234779	0.178838	-0.00151149	0.0531293	0.276939	0.0568183	0.0426959	-0.0680233	-0.293265	-0.0661708	-0.260428	-0.113162	-0.118213	0.360502	0.138822	0.00895233	0.151645	0.116281	-0.110191	0.430567	0.0228639	-0.144835	-0.0646404	0.238726	0.169211	0.026812	0.174429	0.276309	0.172586	0.323431	-0.421543	0.206415	0.0246397	0.117963	-0.36618	0.172991	-0.0748684	0.359778	0.0628764	-0.175155	-0.107272	0.223993	-0.0913185
TCGA-E1-A7YW-01A-11R-A34R-07	0.185677	-0.183641	0.000331197	-0.376573	0.000537274	-0.340345	0.0117936	-0.0405259	-0.434953	-0.474537	-0.0669376	-0.441298	0.0837344	-0.500319	-0.500271	-0.0970611	-0.273206	-0.595991	-0.429656	0.0325296	-0.272167	-0.191993	-0.0482054	0.231693	-0.264485	0.122597	-0.11495	-0.408416	-0.592766	0.0801303	-0.00724907	-0.486208	-0.234069	-0.179468	0.173791	0.164457	-0.445152	-0.19996	-0.0742001	-0.130959	-0.169868	-0.0825341	-0.392264	0.279776	-0.436067	-0.425384	-0.345264	-0.170299	-0.529467
TCGA-S9-A6UA-01A-12R-A33Z-07	0.0933551	0.271937	0.530781	0.554075	0.302304	0.648218	0.361657	0.086426	0.663104	0.518368	0.390122	0.391464	0.23608	0.464282	0.564826	-0.101061	0.375859	0.690043	0.403855	0.329694	0.560915	0.530198	0.105177	-0.105765	0.522802	0.207338	0.335275	0.486616	0.69479	0.395395	0.327283	0.591319	0.440923	0.249196	-0.0207784	0.184607	-0.0493909	0.350687	0.383825	0.235433	0.109394	0.295722	0.471785	0.196018	0.493575	0.653334	0.110529	0.305605	0.552609
TCGA-S9-A6WO-01A-21R-A34F-07	0.0837765	0.0198245	0.192607	-0.188272	0.125462	-0.140625	0.0854542	0.221413	-0.293939	-0.248355	0.304347	0.00849006	-0.0250878	-0.212407	-0.0890087	0.0496039	-0.260633	-0.445545	-0.302926	0.214916	-0.224636	-0.275103	0.044083	0.160131	-0.0675274	0.231551	0.111997	-0.32595	-0.446535	0.0454091	-0.126893	-0.43986	-0.0682222	0.17474	0.372051	0.275639	-0.223611	-0.124984	-0.110182	0.086003	0.263114	0.0366559	-0.236662	0.383852	-0.314425	-0.22123	-0.0839882	0.0613606	-0.441569
TCGA-DU-7306-01A-11R-2090-07	0.11922	0.118528	0.223541	0.293883	0.315244	0.527632	0.246377	0.336319	0.386827	0.073395	0.328571	-0.134271	0.245192	0.265023	0.159735	-0.0830792	0.0237412	0.472748	0.129647	0.215715	0.388481	0.287375	0.17135	0.125129	0.195274	0.286314	-0.107806	0.196333	0.394669	0.174093	0.0946036	0.397937	0.130502	0.103137	-0.0759806	0.377045	-0.0276862	0.0739473	0.193363	0.140169	-0.142094	0.179911	0.285108	0.226277	0.234522	0.152245	0.0223839	0.161931	0.352527
TCGA-S9-A6TV-01A-12R-A34R-07	0.0623389	0.128199	0.561831	0.63206	0.402866	0.550189	0.231061	0.181323	0.541754	0.398739	0.328058	0.457369	0.0627814	0.273716	0.323967	0.240921	0.034328	0.653472	0.569913	0.319729	0.171865	0.440541	0.0668638	-0.0400376	0.37958	0.260226	0.19004	0.455739	0.661598	0.207055	0.0957308	0.499303	0.272846	0.123686	0.414434	0.108005	-0.0522866	0.310524	0.0728363	0.0653706	0.250792	0.147058	0.333554	0.353334	0.0913143	0.317075	0.17379	0.149559	0.448934
TCGA-HT-A617-01A-11R-A29R-07	0.0320957	0.286042	0.229884	0.479098	-0.0192205	0.521234	0.232879	-0.19612	0.495143	0.0746856	0.101798	0.44895	-0.0205937	0.293998	0.487081	-0.188259	0.474259	0.521722	0.297944	0.0753787	0.390572	0.409805	-0.0463551	-0.345189	0.487732	-0.242993	-0.078814	0.243962	0.482257	0.228283	0.286469	0.462228	0.386704	0.0267649	-0.0859112	-0.266657	0.0373184	0.393385	0.132279	0.0244907	-0.0907339	0.0306874	0.295514	-0.172122	0.367924	0.353766	-0.026629	0.081306	0.440326
TCGA-HT-7469-01A-11R-2256-07	-0.013498	-0.053373	-0.148858	-0.23466	0.010568	-0.314967	-0.146559	0.151138	-0.44337	0.00128758	-0.174208	-0.15254	0.110548	-0.238251	-0.365677	0.133124	-0.162754	-0.420911	-0.252084	0.0660214	-0.161789	-0.30852	0.00967172	0.46821	-0.442053	-0.0341639	0.00847337	-0.187723	-0.453255	-0.00329103	-0.627212	-0.309641	-0.298762	-0.224801	0.0891179	0.169093	0.0916142	-0.153956	-0.0947233	-0.0173985	0.413769	-0.168501	-0.178924	-0.044998	-0.296696	-0.272393	-0.0218612	-0.270497	-0.473277
TCGA-S9-A7R3-01A-11R-A34R-07	0.190488	0.0953802	0.259915	0.24783	0.193625	0.287758	-0.0551005	-0.168138	-0.172923	0.0104781	0.0204878	0.115583	-0.175821	-0.0762121	-0.268188	0.144871	0.222453	0.160923	0.119486	-0.0237943	-0.00767365	-0.0423533	-0.0950412	-0.154165	0.124979	-0.175561	-0.296357	0.201493	0.0572145	-0.0935047	0.052421	-0.0838795	0.00389613	-0.0576409	0.0511674	-0.139462	0.0790176	0.171723	-0.0765533	-0.200675	-0.157948	-0.0949474	0.0244096	0.226928	-0.0486013	-0.163588	-0.00130719	0.00736032	-0.0484333
TCGA-DB-5280-01A-01R-1470-07	0.133623	-0.0636411	-0.233978	-0.321396	-0.0783588	-0.264876	-0.0797456	0.244584	-0.33436	-0.180485	0.0460292	-0.25491	0.166387	-0.114871	-0.392046	0.112217	-0.379342	-0.341528	-0.0593536	-0.111885	-0.449569	-0.177779	0.087126	0.308784	-0.229248	0.31391	-0.169541	-0.311973	-0.443223	-0.0617994	-0.0765761	-0.340633	-0.157063	-0.141603	-0.229735	0.169433	-0.153654	-0.0648978	0.0505359	-0.0488848	-0.0963461	-0.0687188	-0.0770664	-0.0909388	-0.160679	0.102598	-0.2808	-0.0991927	-0.40942
TCGA-CS-5395-01A-01R-1470-07	0.177832	0.247155	-0.016505	-0.168447	-0.258287	-0.191279	0.0493233	0.0978244	-0.202431	0.250271	-0.136229	-0.0646538	0.0767396	-0.148746	-0.0870839	0.238837	0.160159	-0.204676	-0.18357	0.0383609	0.374931	-0.206411	0.0950339	0.139361	-0.105316	-0.213761	0.167562	-0.0474085	-0.216783	0.0320763	0.190008	-0.145144	-0.0531343	0.0764007	0.238746	-0.0785036	0.647227	0.300307	0.228377	0.170534	0.321501	-0.00503867	-0.177549	-0.140332	0.116454	-0.36758	0.0472818	-0.110393	-0.163005
TCGA-DU-8158-01A-11R-2256-07	0.239487	0.336991	0.372698	0.493501	0.162267	0.505862	0.21566	-0.0540373	0.560091	0.222284	0.0174754	0.209244	0.116377	0.508353	0.400339	-0.0764986	0.301867	0.563618	0.293641	0.229603	0.0441692	0.375644	0.0852424	-0.330663	0.501032	-0.0703085	0.317171	0.36771	0.603977	0.283301	0.191222	0.570052	0.425176	0.0431357	-0.275425	-0.20731	0.201664	0.380064	0.30924	0.247181	-0.0429271	0.0864073	0.302875	0.0158643	0.492387	0.343069	-0.12725	0.257914	0.446325
TCGA-E1-A7YN-01A-11R-A34F-07	0.202545	0.402613	0.579794	0.641714	0.352811	0.573684	0.316961	0.0549453	0.68329	-0.0445175	0.259944	0.317849	0.151043	0.35637	0.65874	-0.247609	0.435719	0.76525	0.220183	0.381836	0.326625	0.480787	0.0408339	-0.150155	0.567271	0.0629636	0.063562	0.531993	0.717343	0.369951	0.377393	0.717318	0.468981	0.244531	-0.340114	-0.0878122	-0.0647206	0.304085	0.190277	0.128044	-0.0263149	0.228509	0.467792	0.361671	0.453706	0.755608	-0.225612	0.239884	0.60453
TCGA-TQ-A7RM-01A-11R-A33Z-07	-0.139044	-0.292821	-0.560513	-0.444361	-0.189471	-0.549931	-0.398998	-0.0468833	-0.593195	0.158364	-0.421009	-0.15249	0.0743336	-0.276372	-0.511646	0.518228	-0.142467	-0.684867	-0.146115	-0.433526	-0.220494	-0.471919	-0.16464	-0.0394334	-0.490003	-0.115453	0.107096	-0.490076	-0.637276	-0.391302	-0.548232	-0.593488	-0.502651	-0.368355	0.162259	0.0994277	0.709095	-0.126759	-0.0479115	-0.17584	0.644041	-0.315842	-0.428953	-0.43651	-0.415922	-0.561362	0.305642	-0.39306	-0.627173
TCGA-DH-A66B-01A-11R-A29R-07	-0.0253146	0.232799	0.548403	0.553582	0.340288	0.63154	0.222478	0.212886	0.579715	0.252473	0.465511	-0.0469538	0.0456788	0.320071	0.390524	0.448301	-0.134075	0.562949	0.379932	0.369424	0.15712	0.275679	0.106123	0.174186	0.295517	0.334876	0.358914	0.381048	0.593116	0.259864	-0.0837582	0.407986	0.221841	0.334319	0.0915638	0.379036	0.237081	0.0815933	0.106906	0.208478	0.442989	0.411382	0.188528	0.311888	0.0808956	0.185821	0.112784	0.206107	0.386439
TCGA-DU-6406-01A-11R-1708-07	0.126237	0.259565	0.374298	0.39316	0.151739	0.330586	0.0990227	0.167068	0.316685	0.42845	-0.0357339	-0.0243548	0.265794	0.360743	0.423617	0.166768	0.122491	0.527239	-0.193111	0.153117	0.173106	0.289941	0.142983	0.399969	0.048483	0.153028	0.410739	0.401298	0.512474	0.176201	0.0353643	0.385957	0.00683144	0.0884862	0.0583604	0.177459	0.569035	0.0448117	0.259406	0.122465	0.482192	0.0644456	0.00791665	0.0157864	0.222807	0.0354897	0.22948	0.0594566	0.375569
TCGA-S9-A6U1-01A-21R-A33Z-07	0.0214094	0.113649	-0.251596	-0.412193	-0.2481	-0.361056	-0.000152888	0.20668	-0.421024	0.15175	0.226242	-0.0667315	0.232037	-0.145264	-0.210931	0.112051	-0.152905	-0.434943	-0.223128	-0.0180522	-0.204242	-0.317865	0.18683	0.340833	-0.210104	0.206125	0.198816	-0.312129	-0.569526	-0.0854574	-0.405777	-0.443539	-0.234276	0.161542	0.193495	0.222625	0.216224	-0.0969602	-0.0326774	0.0836039	0.367888	0.0294367	-0.104913	0.131079	-0.272627	-0.244586	-0.106992	-0.0132317	-0.506432
TCGA-E1-5302-01A-01R-1470-07	0.174418	0.284189	0.417361	0.297086	0.0846118	0.292651	0.0322484	0.34726	0.419397	0.190591	0.354678	0.393969	0.0727017	0.330902	0.286496	-0.227347	0.161714	0.497985	0.0786802	0.159548	0.14846	0.303439	0.226275	0.21146	0.213269	0.357886	0.375392	0.334219	0.464953	0.166603	0.216378	0.41944	0.183857	0.272232	-0.0959775	0.274497	0.00317028	0.0502331	0.235782	0.315628	-0.0369053	0.165817	0.212026	0.138179	0.398144	0.240568	-0.109053	0.27311	0.41186
TCGA-TM-A84Q-01A-11R-A36H-07	0.0683991	0.0706383	0.443246	0.515802	0.323772	0.629364	0.33298	0.297784	0.430549	0.200919	0.430696	0.0936542	0.0261952	0.255292	0.43654	0.318532	-0.128643	0.512983	0.284101	0.284294	0.112035	0.159095	0.0952075	0.142235	0.235854	0.303091	0.265879	0.3073	0.413626	0.17432	-0.222729	0.361101	0.174318	0.297264	0.166933	0.352657	-0.0707896	0.238143	-0.0617702	0.0768333	0.0381318	0.381961	0.00292767	0.336034	0.020353	0.187068	0.174973	0.186706	0.262236
TCGA-DH-A66D-01A-11R-A31N-07	0.00556153	0.136174	0.504488	0.209665	0.220253	0.463695	0.0769027	0.362476	0.352378	0.0371577	0.264681	-0.314459	0.123687	0.138359	0.152434	-0.397832	-0.17201	0.334338	-0.390697	0.328902	-0.234939	0.149611	0.153431	0.507338	0.146836	0.401454	0.215992	0.309946	0.343301	0.285041	0.0647133	0.203166	0.170252	0.260351	0.132716	0.353799	-0.295272	-0.269254	0.110181	0.160316	-0.0750123	0.252357	-0.00183612	0.368422	0.174203	0.303902	-0.144849	0.16494	0.391986
TCGA-HT-8104-01A-11R-2404-07	0.0894076	0.385774	0.363894	0.302177	0.129152	0.192912	0.285339	0.211654	0.347817	0.509379	-0.0424044	0.154397	0.27111	0.287492	0.390594	0.451604	0.450693	0.471715	0.0929822	0.253191	0.406949	0.357382	0.189148	0.0976492	0.168023	-0.0951334	0.429878	0.245619	0.389386	0.200914	0.171215	0.336798	0.210229	0.163606	0.384701	0.0102535	0.661243	0.332174	0.266133	0.200619	0.418485	0.07755	0.334879	0.0721012	0.350121	0.205623	0.263779	0.0338055	0.35454
TCGA-KT-A7W1-01A-11R-A34F-07	-0.120908	0.166823	0.151704	0.203531	0.242858	0.196553	0.159767	0.18898	0.295163	0.349297	-0.118237	-0.0830856	0.295027	0.216992	0.36462	0.242399	0.137801	0.487868	-0.146274	0.202676	-0.0152704	0.0993264	0.0910067	0.216688	-0.0701487	0.00528123	0.344154	0.313451	0.402287	0.22168	-0.251653	0.434279	0.110693	-0.0785571	0.437232	0.116039	0.648726	0.0408545	0.276549	0.0643083	0.556435	0.160751	-0.239866	0.0466673	0.0863197	-0.0328871	0.196259	-0.0543011	0.281105
TCGA-DU-7015-01A-11R-2027-07	0.130113	0.213243	0.39813	0.38356	0.282888	0.467813	0.170474	0.355957	0.376631	0.160416	0.261397	-0.0880134	0.164272	0.284096	0.531994	0.318341	-0.241407	0.400204	-0.0231547	0.192772	0.174504	0.148911	0.180438	0.200643	0.197237	0.309247	0.234951	0.359696	0.388564	0.167047	0.223243	0.281417	0.179653	0.224822	0.115363	0.27822	0.473546	-0.0582038	-0.000945198	0.214979	0.258627	0.154305	-0.019001	0.348025	0.223753	-0.202549	0.0566307	0.214588	0.349222
TCGA-HT-7686-01A-11R-2256-07	0.157537	0.335611	0.531174	0.504397	0.166131	0.472496	0.431094	0.408307	0.513945	0.379341	0.415694	0.279721	0.175112	0.408043	0.465691	0.120641	0.276563	0.609868	0.224068	0.364694	0.369392	0.444736	0.160913	0.0705771	0.430172	0.292385	0.326338	0.409793	0.632779	0.29772	0.303255	0.521173	0.325047	0.325491	-0.0485908	0.31492	0.112479	0.189263	0.185709	0.244419	-0.19923	0.297322	0.151731	0.364687	0.390497	0.223725	-0.0832908	0.306683	0.515402
TCGA-HT-7854-01A-11R-2256-07	0.248224	0.439461	0.571979	0.417563	0.161836	0.633724	0.264014	0.151039	0.535859	-0.261792	0.417066	0.199008	0.0654994	0.282328	0.335244	-0.128024	-0.104813	0.502868	0.0164822	0.454742	0.160178	0.424545	0.154967	0.163732	0.429102	0.210154	0.129358	0.102672	0.507719	0.415922	0.382662	0.40442	0.461433	0.339402	-0.195759	0.102258	-0.167306	0.356287	0.253989	0.217976	-0.465643	0.371408	0.203687	0.49713	0.34385	0.313765	-0.306842	0.404809	0.380555
TCGA-DH-5140-01A-01R-1470-07	0.0483236	-0.167185	-0.214658	0.105399	-0.26793	0.0852478	-0.2672	-0.118272	-0.0295803	0.151381	-0.28132	-0.464064	0.0939731	0.0422367	0.0273902	0.140433	-0.141618	-0.152338	-0.283239	-0.208408	-0.104946	0.143625	0.0154239	0.263923	-0.223799	0.0440289	0.28854	-0.113376	-0.114785	0.0287724	-0.126501	-0.057917	-0.135685	-0.0739494	-0.567996	0.0151604	0.398523	-0.158556	0.145419	0.0921992	0.182544	-0.022566	-0.373662	-0.282781	-0.0602572	-0.473134	0.164261	-0.097463	-0.188515
TCGA-HT-7601-01A-11R-2090-07	0.213366	0.326917	0.576348	0.629991	0.349212	0.652495	0.401369	0.344382	0.641284	0.42193	0.474874	0.225336	0.256287	0.52891	0.637995	0.0343799	0.0978022	0.738896	0.245174	0.423578	0.285857	0.444582	0.197673	0.213995	0.382786	0.124475	0.433283	0.564892	0.753706	0.362436	0.252235	0.620287	0.372974	0.46422	-0.00780072	0.259489	0.290373	0.0963715	0.189841	0.265009	-0.01905	0.419421	0.414961	0.421322	0.405519	0.369183	-0.10693	0.380397	0.675425
TCGA-DU-7298-01A-11R-2027-07	0.153302	0.230299	-0.0215502	0.114012	0.113658	-0.0914724	0.272062	0.251411	-0.197328	0.400388	0.240556	0.0273473	0.0464767	-0.0311351	0.0393188	0.32153	0.16865	-0.373759	0.00707806	0.121352	-0.0696616	-0.00802368	0.124509	-0.141697	-0.148228	-0.00792801	0.388155	-0.0787019	-0.302928	0.139917	-0.141785	-0.242418	-0.0524453	0.333295	0.0643756	0.140085	0.454023	0.133181	-0.0439966	0.115904	0.302998	0.110865	-0.0373375	-0.148048	0.0279507	0.131879	0.195641	0.0954187	-0.305231
TCGA-HT-8111-01A-11R-2404-07	0.221279	0.151337	0.376656	0.207703	-0.0174823	0.404877	0.177944	0.397023	0.46567	0.137262	0.371556	0.0477163	0.000955595	0.230919	0.50142	-0.0291516	0.212948	0.399745	-0.132147	0.105012	0.0170864	0.223611	0.0381472	-0.0475802	0.249702	0.0761423	0.213561	0.25684	0.33839	0.0909482	0.103685	0.246978	0.143787	0.283758	0.143815	0.184708	-0.152813	0.0251284	-0.111345	0.122795	-0.160375	0.206064	0.250257	0.310523	0.123124	0.177159	-0.0736726	0.205531	0.209518
TCGA-DU-7019-01A-11R-2027-07	0.133673	0.310166	0.451835	0.494972	0.335375	0.445335	0.405685	0.228396	0.427989	0.211052	0.451757	0.221306	0.212398	0.352642	0.374269	0.0318289	0.12232	0.505363	0.33292	0.329539	0.431208	0.413934	0.260231	-0.0424669	0.403167	0.209021	0.0942222	0.327041	0.555584	0.279727	0.444227	0.395751	0.370317	0.346068	-0.069238	0.213011	-0.307008	0.318914	0.273889	0.298798	-0.254148	0.389009	0.25902	0.369055	0.390121	-0.118138	0.12822	0.3684	0.497118
TCGA-HT-7873-01B-11R-2403-07	0.151639	-0.0624626	-0.271415	-0.382672	-0.308118	-0.47509	0.00405422	-0.133287	-0.498989	0.0999343	-0.090523	0.159901	-0.0644362	-0.380565	-0.322449	-0.0314959	-0.196583	-0.639906	-0.256639	-0.214081	-0.363865	-0.201702	-0.0995397	0.270441	-0.153857	-0.0322488	-0.0599877	-0.365666	-0.639814	-0.0695301	0.0161103	-0.49346	-0.284171	0.0168893	0.222757	-0.0332185	-0.128656	0.222824	-0.0702795	-0.0307759	-0.0995626	-0.163793	-0.27275	-0.189415	-0.318978	-0.2613	-0.300647	-0.195226	-0.653781
TCGA-HW-8320-01A-11R-2404-07	-0.00322444	-0.0231349	0.295979	-0.0322128	0.267789	0.289618	0.0377091	0.155739	-0.0639037	-0.0241526	0.217733	0.186816	0.230884	-0.146458	-0.224759	0.127443	-0.407974	-0.230284	-0.119889	0.247395	-0.0269009	-0.166285	0.11776	0.392457	0.0438522	0.280885	-0.0660836	-0.269957	-0.153327	-0.0627864	-0.0403339	-0.350939	0.0678778	0.102717	0.505986	0.276154	0.0169288	0.126469	0.0435911	0.0440136	0.116865	0.101884	-0.199774	0.32669	-0.268749	0.0244762	0.0898032	0.258201	-0.19648
TCGA-HT-7606-01A-11R-2090-07	0.0834776	-0.111223	-0.365086	-0.372785	-0.187597	-0.200263	-0.127231	0.0637606	-0.404002	0.215327	-0.129106	0.0278774	0.0662322	-0.125964	-0.144451	0.406763	0.0114924	-0.423018	0.147015	-0.222493	-0.183612	-0.295177	-0.0987558	-0.139538	-0.330515	-0.0779818	0.170679	-0.179109	-0.424856	-0.154875	-0.152669	-0.432517	-0.362531	-0.180325	0.0610566	0.0440799	0.581626	0.127061	-0.0786078	-0.0443382	0.564772	-0.129564	-0.363424	-0.213236	-0.28518	-0.500416	0.263086	-0.25207	-0.439137
TCGA-HT-A618-01A-11R-A29R-07	0.0438089	0.302247	0.585733	0.549777	0.178316	0.706423	0.329338	0.234711	0.637648	-0.127358	0.474107	0.201702	-0.0776027	0.355936	0.511788	0.126007	0.307878	0.715146	0.0210535	0.336912	0.257249	0.371141	0.00814347	0.0137031	0.250426	0.098648	0.466536	0.443277	0.663642	0.305702	0.186896	0.518722	0.334213	0.443404	-0.0521575	0.165503	-0.174	0.337784	0.11868	0.297366	-0.409835	0.385596	-0.00696476	0.327952	0.302235	0.192427	-0.181673	0.329154	0.638137
TCGA-VM-A8CD-01A-11R-A36H-07	0.00886786	0.23679	0.340882	0.432513	0.393132	0.404488	0.41291	0.0745619	0.383696	0.238514	0.231878	0.530228	0.31356	0.221451	0.395509	0.0534389	0.482728	0.535028	0.47444	0.310521	0.232412	0.244683	0.0734847	-0.154911	0.356283	0.0338042	0.310979	0.281601	0.51682	0.392797	0.431645	0.553387	0.379579	0.149414	0.503519	0.0245829	0.316016	0.471458	0.253373	0.180959	0.339294	0.140242	0.29651	0.10602	0.423755	0.502139	0.180413	0.133435	0.449989
TCGA-HT-7482-01A-11R-2027-07	0.187032	0.204316	0.342339	0.327932	0.258025	0.150285	0.22548	0.286439	0.0382204	0.00956704	0.396018	-0.0371769	0.0747801	-0.0538429	-0.157534	0.0142255	0.0392205	-0.178761	0.1318	0.181484	0.0430127	0.164713	0.156608	-0.0954962	0.246176	0.062584	0.075996	-0.0907815	-0.285743	0.136895	0.267865	-0.119436	0.24018	0.108911	0.230633	0.156513	-0.0809636	0.0581662	-0.00672469	0.0655042	-0.110564	0.137283	0.0209962	0.396357	0.0503446	-0.0683759	-0.0456965	0.134179	-0.217584
TCGA-S9-A7IX-01A-12R-A34F-07	0.259162	0.446056	0.522075	0.494285	0.169835	0.43554	0.376716	0.203226	0.49205	0.263432	0.332317	0.478042	0.19853	0.406839	0.3543	-0.215932	0.324594	0.546284	0.0323712	0.352211	0.29577	0.352697	0.186684	-0.0581121	0.452933	0.105243	0.430504	0.466797	0.641539	0.298157	0.367424	0.559945	0.363148	0.29573	-0.1201	0.0583071	0.178577	0.499167	0.407161	0.376031	0.0532101	0.229034	0.281331	0.219326	0.49293	0.324009	-0.11768	0.268918	0.586307
TCGA-HT-7882-01A-11R-2403-07	0.133418	0.4386	0.6189	0.690102	0.451707	0.640951	0.465385	0.191274	0.652182	0.461172	0.42766	0.397892	0.397796	0.474732	0.547381	-0.105621	0.133527	0.738223	0.57177	0.430656	0.384013	0.649747	0.259765	-0.0229408	0.658918	0.257101	0.313009	0.528802	0.763336	0.503	0.330963	0.655366	0.588888	0.211803	-0.117235	0.202746	-0.160345	0.397148	0.444672	0.22412	-0.0146735	0.438852	0.473811	0.487892	0.409908	0.610824	-0.0193726	0.406892	0.574281
TCGA-FG-A87N-01A-11R-A36H-07	0.0117149	-0.140564	-0.0148642	-0.0295807	-0.24343	-0.228932	0.0503107	0.0568392	-0.165935	0.421367	0.0446205	0.187988	0.109386	0.0357169	-0.0811039	0.370914	-0.138657	-0.302484	0.0233868	-0.0069657	-0.115845	0.147345	0.0173241	-0.0614933	-0.304435	0.131731	0.355866	-0.0109375	-0.284468	-0.0193872	-0.066968	-0.237805	-0.291075	0.0751126	0.131334	0.205127	0.382619	0.158004	0.0296247	0.00227875	0.354172	0.142554	-0.049467	-0.271758	-0.107193	-0.00585264	0.135795	-0.112611	-0.25962
TCGA-QH-A6CS-01A-11R-A31N-07	0.225933	0.249719	0.179007	0.366568	0.0307916	0.440211	-0.00295281	-0.133068	0.401103	0.115117	0.0562388	0.410726	-0.0519657	0.121853	0.110778	-0.179105	0.404188	0.124821	0.2463	0.0377544	0.306001	0.507135	-0.0562845	-0.311852	0.285277	-0.319998	0.131674	0.00321947	0.110201	0.217626	0.341328	0.239408	0.279401	0.0316997	-0.0417264	-0.327312	0.159382	0.453302	-0.019248	0.00692286	-0.379205	-0.104285	0.283893	-0.201652	0.149571	0.111957	-0.0511138	-0.0171792	-0.108289
TCGA-TM-A7C3-01A-11R-A32Q-07	0.0124738	-0.172184	-0.332694	-0.105389	-0.0963728	0.0303806	-0.275999	-0.26513	-0.226643	-0.0206409	-0.503661	-0.181329	-0.132382	-0.319504	-0.243937	0.157574	-0.127926	0.0265938	-0.193331	-0.324945	0.00140798	-0.111665	-0.177468	-0.0545601	-0.287772	-0.438981	-0.435104	0.00601017	-0.106531	-0.0946511	-0.00254166	0.00698262	-0.15026	-0.450226	-0.290845	-0.316977	0.281295	0.0946807	-0.192014	-0.330079	0.238297	-0.361826	-0.0460119	-0.176984	-0.279201	0.221263	-0.137393	-0.420057	-0.106846
TCGA-CS-6666-01A-11R-1896-07	-0.0122592	0.320297	0.0828863	0.264248	0.342063	0.0909816	0.243656	0.380348	0.160663	0.305759	0.269105	0.216692	0.355426	0.249323	0.45101	0.426889	0.0119334	0.222265	0.208269	0.277168	0.283793	0.187194	0.319752	0.432718	0.276079	0.357465	0.407969	0.220544	0.27724	0.149172	0.444483	0.0909429	0.209659	0.0950383	0.38207	0.377981	0.53735	0.4183	0.371479	0.271261	0.532781	0.127195	0.0422233	0.232365	0.128785	0.041981	0.304155	0.190603	0.178751
TCGA-CS-6186-01A-12R-2027-07	0.0169742	-0.0773704	-0.0851157	0.0729527	0.0921907	0.140655	-0.0308658	-0.138744	-0.291691	0.00907307	-0.028309	0.0984985	-0.0385137	-0.0688157	0.177547	0.226698	0.106226	0.251465	-0.141022	0.0327472	0.224008	-0.0889035	-0.0856384	0.231022	-0.190449	-0.0662755	-0.294952	0.0504845	-0.0119353	0.0439248	0.0637759	0.179859	-0.119233	-0.162569	0.138441	-0.150259	0.402464	0.192243	-0.167731	-0.149819	0.315343	-0.112278	-0.156822	-0.184476	-0.0843372	-0.0288854	0.0989039	-0.23279	0.0860664
TCGA-CS-6188-01A-11R-1896-07	0.0710239	0.442814	0.453941	0.483896	0.124141	0.259184	0.390083	0.313793	0.414049	0.309798	0.282173	0.409067	0.38516	0.320092	0.394896	0.267062	0.344543	0.447783	0.415015	0.323132	0.459954	0.588335	0.261398	0.078167	0.433857	0.149389	0.490166	0.180506	0.387611	0.365906	0.24704	0.41303	0.324957	0.243741	0.31554	0.201896	0.514637	0.482192	0.448072	0.35331	0.399691	0.264896	0.408234	0.269194	0.323854	0.436076	0.186855	0.147764	0.282331
TCGA-QH-A870-01A-11R-A36H-07	0.0583343	-0.380263	-0.374901	-0.482724	-0.0802302	-0.333585	-0.300194	-0.162879	-0.479062	-0.283732	-0.29406	0.102834	-0.244056	-0.330321	-0.501823	0.0677397	0.136402	-0.529992	0.0929765	-0.27355	-0.143697	-0.405341	-0.211836	-0.169411	-0.377639	-0.121471	-0.378262	-0.348667	-0.495207	-0.334347	-0.105088	-0.466271	-0.381645	-0.355846	0.0466729	-0.169372	0.157968	0.025793	-0.232837	-0.282526	-0.0222432	-0.355877	-0.0364305	-0.266113	-0.358325	0.260705	-0.0754371	-0.372541	-0.462276
TCGA-P5-A5EU-01A-11R-A27Q-07	-0.0254329	0.255497	0.515504	0.557481	0.24141	0.484517	0.210365	0.323385	0.401819	0.11429	0.243814	0.256546	0.274151	0.414931	0.465508	0.380641	0.0311194	0.610415	0.379943	0.285195	0.0673666	0.371411	0.183293	0.120237	0.248202	0.144755	0.368883	0.518698	0.699793	0.245003	0.126349	0.498522	0.181971	0.212575	0.0986706	0.199585	0.482293	0.327161	0.194653	0.202374	0.507499	0.193622	-0.0198586	0.39489	0.191704	0.183971	0.105372	0.126715	0.531076
TCGA-WY-A85B-01A-11R-A36H-07	0.0142633	0.156721	0.337643	0.429116	0.183914	0.551694	0.0821291	0.307726	0.374415	0.290022	0.293387	0.0139464	-0.0257575	0.14565	0.262877	0.422179	-0.019526	0.377414	0.279967	0.251151	-0.223035	0.0129269	0.0320194	0.052226	-0.0254709	0.292042	0.0551213	0.269101	0.337232	0.0754924	-0.113611	0.146057	0.0585172	0.225056	0.326009	0.401201	0.3694	-0.0467664	-0.235157	0.02296	0.553726	0.246165	0.0755397	0.131511	-0.169685	0.224854	0.180099	0.102226	0.101034
TCGA-DU-A76L-01A-11R-A32Q-07	0.0380188	0.419858	0.46793	0.554017	0.275052	0.535396	0.283871	0.171005	0.491729	0.464145	0.143044	0.420501	0.338874	0.432286	0.454824	0.174083	0.392423	0.632113	0.496074	0.264167	0.243399	0.466382	0.141838	-0.125176	0.50202	0.0250725	0.472575	0.513589	0.608066	0.347784	0.297726	0.501565	0.444968	0.157681	-0.126273	0.0954202	0.517793	0.315577	0.346701	0.23096	0.312965	0.208744	0.411974	0.187101	0.369712	0.475034	0.144146	0.34855	0.54846
TCGA-CS-4942-01A-01R-1470-07	0.229508	0.250891	0.455354	0.431195	0.355902	0.362757	0.253687	0.358959	0.481396	0.274462	0.392097	0.0359888	-0.0392064	0.361163	0.486708	-0.105972	0.0521566	0.544405	0.151706	0.321122	0.387407	0.211428	0.156669	0.0572375	0.293352	0.255708	0.331295	0.466264	0.567964	0.110365	-0.0169256	0.47739	0.192531	0.328499	-0.178685	0.151276	0.361885	-0.0407574	-0.0821984	0.223147	0.227667	0.223513	0.270864	0.32349	0.373673	0.305999	0.238848	0.293647	0.483301
TCGA-DU-7290-01A-11R-2027-07	0.273093	0.249887	0.450117	0.592687	0.288888	0.576902	0.198769	-0.0927028	0.597504	0.106703	0.0696667	0.0523819	0.0841818	0.398896	0.459735	0.247993	0.166374	0.647705	-0.0224753	0.178379	0.124369	0.489444	-0.029445	-0.268483	0.526585	-0.158657	0.415998	0.442645	0.644362	0.300818	0.278813	0.598635	0.395208	0.0151107	0.209511	-0.215978	0.527897	0.284038	0.081252	0.0837128	0.120756	0.0759103	0.0588757	0.182973	0.386371	0.0624651	-0.0546685	0.0881302	0.529103
TCGA-HT-7902-01A-12R-2403-07	0.254201	-0.0391549	-0.275372	-0.3533	-0.15249	-0.404916	-0.201068	-0.13529	-0.237341	0.0235892	-0.184889	-0.38271	-0.0692144	-0.156768	0.133692	-0.475886	-0.278843	-0.31096	-0.434919	-0.150958	-0.158643	0.0399987	-0.12395	0.0372048	-0.0590481	-0.2526	-0.122004	-0.123545	-0.30776	-0.0841889	-0.481506	-0.118459	-0.180387	-0.0421283	-0.299326	-0.206932	-0.324593	-0.127127	-0.135732	-0.0968338	-0.426869	-0.162578	-0.00109854	-0.196725	0.0204618	-0.385626	-0.360078	-0.175464	-0.291652
TCGA-TQ-A7RJ-01A-11R-A33Z-07	0.123508	0.111022	0.104587	-0.132704	-0.17249	0.0892311	0.0347065	0.229354	-0.151288	-0.356167	0.166235	0.222544	0.0289366	-0.150862	-0.354471	-0.0815655	0.112382	-0.338822	-0.252905	-0.0116553	0.165133	-0.144592	0.0580635	0.279204	-0.151452	0.301569	0.0779788	-0.347672	-0.422221	-0.00854876	-0.0886794	-0.319799	-0.174687	0.205457	0.247472	0.274722	-0.384261	0.10009	-0.00089721	0.0385285	-0.245939	0.0235169	-0.0751522	0.168888	-0.229143	-0.0506806	-0.230815	0.0631256	-0.297114
TCGA-FN-7833-01A-11R-2090-07	0.21431	0.267771	0.503651	0.505904	0.477808	0.646157	0.339916	0.363872	0.436807	-0.128073	0.498323	0.0670353	0.238543	0.343166	0.373946	0.454634	0.217625	0.589881	0.0656232	0.485062	0.124292	0.397559	0.14056	0.300598	0.367382	0.417208	-0.0226552	0.399313	0.561692	0.406009	0.222859	0.473172	0.358603	0.331914	0.127858	0.269494	0.291793	0.114836	0.148507	0.122844	0.280025	0.384096	0.194235	0.43257	0.251447	0.348842	0.111434	0.377856	0.422196
TCGA-TM-A84I-01A-11R-A36H-07	-0.15757	-0.258508	0.0473622	0.251216	0.0652891	0.155592	-0.26259	0.013247	-0.17345	0.179301	-0.221844	-0.345731	0.0508569	-0.0513821	-0.28826	0.169469	-0.243055	-0.192651	0.0779201	-0.250831	0.193373	0.00926159	-0.104771	0.105355	-0.35045	0.0662658	-0.0973362	-0.130013	-0.200714	-0.141498	-0.105664	-0.187931	-0.353572	-0.182047	0.436106	0.0799436	0.35157	0.172663	-0.210441	-0.167247	0.437408	-0.0938363	-0.379885	-0.254941	-0.31048	0.0154887	0.201889	-0.26843	-0.254154
TCGA-DU-7301-01A-11R-2090-07	0.062769	0.296922	0.368204	0.500666	0.243126	0.530617	0.0292391	0.34851	0.497356	0.227797	0.283507	-0.108236	0.148862	0.388835	0.167909	0.221279	0.142053	0.512313	0.146024	0.164738	-0.195669	0.336708	0.122851	0.0704541	0.246097	0.196036	0.178463	0.411576	0.584337	0.0878917	0.365349	0.451841	0.266524	0.103054	0.303054	0.260037	0.254433	-0.0635046	0.142111	0.15137	0.268288	0.209908	0.19047	0.328626	0.417318	0.00625704	0.191652	0.248308	0.336744
TCGA-DU-7299-01A-21R-2027-07	0.0908894	-0.0113537	0.032218	0.115393	-0.192301	0.0480297	-0.0490299	0.178102	-0.187083	0.194379	0.369727	-0.203472	0.010046	-0.0697282	-0.271338	0.197452	-0.173339	-0.24914	-0.136646	-0.0631236	-0.116262	-0.0441626	0.0272475	0.0474902	-0.221065	0.132088	0.133033	0.013528	-0.252319	0.0907087	0.210734	-0.236965	-0.25914	0.318152	-0.0178723	0.24301	0.288214	-0.0208479	-0.0181006	0.0146258	-0.0678329	0.0362956	-0.363335	-0.0914926	0.00472857	-0.539341	-0.139078	0.0764668	-0.240957
TCGA-DU-7006-01A-11R-2027-07	0.0998347	0.358391	0.473424	0.560758	0.127603	0.59983	0.277195	0.202288	0.55733	0.437802	0.183018	0.363174	0.294461	0.423582	0.454239	0.444253	0.30061	0.60456	0.401068	0.241711	0.382349	0.485974	0.122975	-0.123094	0.450905	0.0037389	0.426305	0.482483	0.64203	0.332533	0.1112	0.529891	0.356115	0.234038	0.342718	0.0513645	0.598075	0.441473	0.358573	0.253953	0.482732	0.234064	0.494937	0.199881	0.4056	0.602793	0.134162	0.148316	0.46533
TCGA-DU-6405-01A-11R-1708-07	0.00811743	0.221437	0.420063	0.403156	0.114683	0.381411	0.102681	0.0848556	0.145951	0.428563	0.0270146	0.158217	0.124315	0.273548	0.205111	0.296268	0.22158	0.54831	0.195627	0.122776	0.00591754	0.147101	0.0787249	0.318496	0.243663	-0.0142262	0.338943	0.305649	0.481473	0.179272	0.433427	0.312892	0.103531	0.113533	0.310983	0.0558954	0.640643	0.246738	0.173681	0.193758	0.577145	-0.0437146	0.199623	0.0512084	0.196566	0.270355	0.167797	0.000930986	0.403115
TCGA-S9-A7J0-01A-11R-A34F-07	-0.00434252	-0.356867	-0.475345	-0.383146	-0.224843	-0.442564	-0.381042	-0.0704163	-0.409794	0.0939101	-0.2417	-0.0668909	-0.0738188	-0.425141	-0.386721	0.48082	-0.153701	-0.598027	-0.1062	-0.436425	-0.0187908	-0.401885	-0.227439	-0.156648	-0.519501	-0.0802225	-0.0373727	-0.414466	-0.566089	-0.352243	-0.34766	-0.538401	-0.510752	-0.200755	0.332824	-0.032624	0.570133	0.00951432	-0.326604	-0.225492	0.680205	-0.237479	-0.431466	-0.39504	-0.45507	-0.452787	0.173247	-0.291615	-0.572537
TCGA-FG-7634-01A-11R-2090-07	0.155816	0.375974	0.351888	0.373241	0.218638	0.282781	0.391077	0.347415	0.343384	0.33452	0.321572	0.123562	0.3784	0.564673	0.369446	0.0607576	-0.185286	0.367164	-0.0233932	0.299222	-0.182099	0.291093	0.310192	0.201066	0.437097	0.317055	0.41305	0.394897	0.499115	0.306247	0.416953	0.365981	0.366562	0.35278	0.0726125	0.367124	0.390295	-0.0206198	0.414603	0.293826	0.320613	0.199107	0.224156	0.319293	0.47421	0.101575	0.0484816	0.347076	0.346579
TCGA-FG-A4MU-01B-11R-A28M-07	0.0155119	0.371009	0.492541	0.509789	0.111676	0.419281	0.139132	0.0521426	0.453537	0.426883	0.194139	0.348755	0.22175	0.345707	0.365101	0.173554	0.111661	0.508971	0.345683	0.234909	0.177457	0.350904	0.136183	0.193909	0.300375	0.114788	0.300146	0.304049	0.470826	0.30309	0.103499	0.414206	0.267746	0.0924202	0.0708474	0.117061	0.477803	0.334551	0.319395	0.212546	0.3549	0.199968	0.18407	0.292484	0.262378	0.283383	0.0983658	0.150553	0.34864
TCGA-FG-A87Q-01A-11R-A36H-07	0.108509	0.345906	0.455875	0.508368	0.165413	0.556034	0.218632	-0.0892006	0.507307	0.0494204	0.133599	0.382479	-0.0488073	0.287864	0.465867	-0.403443	0.318989	0.556858	0.000550266	0.220886	0.244567	0.358912	-0.0215518	-0.100982	0.395993	-0.135574	-0.062978	0.353609	0.554438	0.277621	0.281064	0.473814	0.390267	0.160153	0.375487	-0.159699	-0.282882	0.426525	0.194454	0.0955589	-0.126858	0.113688	0.393102	0.00491416	0.41577	0.503701	-0.110227	0.14652	0.447742
TCGA-HT-7857-01A-11R-2403-07	0.231142	0.302174	0.635705	0.679188	0.325387	0.700891	0.461523	0.158997	0.689015	0.488197	0.40543	0.178267	0.363706	0.50529	0.610421	-0.0675492	0.293998	0.789794	0.342238	0.467174	0.520449	0.571118	0.126773	0.0418963	0.646013	0.1894	0.281219	0.491779	0.822787	0.451363	0.472871	0.654056	0.553364	0.255042	0.00803406	0.138745	-0.338037	0.378521	0.403665	0.169922	-0.172397	0.385574	0.522586	0.295453	0.475591	0.608291	-0.0484747	0.403471	0.675102
TCGA-DU-A7TJ-01A-11R-A34R-07	-0.0864461	0.293809	0.362914	0.447023	0.0247664	0.4276	0.0951025	0.139141	0.364153	0.347503	-0.0269646	-0.10428	0.188172	0.374257	0.187616	0.343343	0.155013	0.531775	0.077338	0.0770895	0.0191752	0.292621	0.0751979	0.245656	0.0298179	-0.147142	0.378344	0.317243	0.471886	0.104926	0.310379	0.426037	0.0152231	0.131453	0.162694	0.0918247	0.640785	0.274878	0.231438	0.198919	0.610804	0.00854625	0.081848	0.0351707	0.214427	0.0913751	0.153041	-0.027467	0.350605
[truncated: 65 more columns]
