# Supplementary material for: A cuproptosis-related lncRNAs signature for prognosis, chemotherapy, and immune checkpoint blockade therapy of low-grade glioma
Source: Front Mol Biosci. 2022 Aug 17;9:966843. doi: 10.3389/fmolb.2022.966843 (PMC9428515; doi:10.3389/fmolb.2022.966843)
Supplement: Supplementary file 16 [file Table4.XLSX]

## Sheet: Sheet1
GeneSymbol	Steps	Direction	ImmuneCellType
IL10	1	positive	Multiple
TGFB1	1	positive	Multiple
HMGB1	1	positive	Multiple
ANXA1	1	positive	Multiple
CALR	1	positive	Multiple
CXCL10	1	positive	Multiple
PDIA3	1	positive	Multiple
HSPA1A	1	positive	Multiple
HSPA1B	1	positive	Multiple
HSPA2	1	positive	Multiple
HSPA8	1	positive	Multiple
HSPA4	1	positive	Multiple
HSPA14	1	positive	Multiple
HSPA5	1	positive	Multiple
HSPA6	1	positive	Multiple
HSPA9	1	positive	Multiple
HSPA13	1	positive	Multiple
HSPA7	1	positive	Multiple
HSPA8	1	positive	Multiple
HSPA12A	1	positive	Multiple
HSPA12B	1	positive	Multiple
HSP90AA1	1	positive	Multiple
HSP90AB1	1	positive	Multiple
HSP90B1	1	positive	Multiple
IFNA2	1	positive	Multiple
IFNA1	1	positive	Multiple
IFNA13	1	positive	Multiple
IFNA6	1	positive	Multiple
IFNA21	1	positive	Multiple
IFNA4	1	positive	Multiple
IFNA8	1	positive	Multiple
IFNA5	1	positive	Multiple
IFNA7	1	positive	Multiple
IFNA14	1	positive	Multiple
IFNA16	1	positive	Multiple
IFNA10	1	positive	Multiple
IFNA17	1	positive	Multiple
IFNB1	1	positive	Multiple
IFNE	1	positive	Multiple
IFNW1	1	positive	Multiple
TNF	2	positive	Multiple
IL1A	2	positive	Multiple
IL1B	2	positive	Multiple
IFNA2	2	positive	Multiple
IFNA1	2	positive	Multiple
IFNA13	2	positive	Multiple
IFNA6	2	positive	Multiple
IFNA21	2	positive	Multiple
IFNA4	2	positive	Multiple
IFNA8	2	positive	Multiple
IFNA5	2	positive	Multiple
IFNA7	2	positive	Multiple
IFNA14	2	positive	Multiple
IFNA16	2	positive	Multiple
IFNA10	2	positive	Multiple
IFNA17	2	positive	Multiple
CD40LG	2	positive	Multiple
CD40	2	positive	Multiple
NT5C	2	positive	Multiple
HMGB1	2	positive	Multiple
TLR1	2	positive	Multiple
TLR2	2	positive	Multiple
TLR3	2	positive	Multiple
TLR4	2	positive	Multiple
TLR5	2	positive	Multiple
TLR6	2	positive	Multiple
TLR7	2	positive	Multiple
TLR8	2	positive	Multiple
TLR9	2	positive	Multiple
TLR10	2	positive	Multiple
HLAA	2	positive	Multiple
B2M	2	positive	Multiple
TAP1	2	positive	Multiple
IL10	2	negative	Multiple
IL4	2	negative	Multiple
IL13	2	negative	Multiple
CD3D	3	positive	Multiple
CD3E	3	positive	Multiple
CD3G	3	positive	Multiple
CD247	3	positive	Multiple
CD28	3	positive	Multiple
TNFRSF9	3	positive	Multiple
TNFSF9	3	positive	Multiple
TNFRSF4	3	positive	Multiple
TNFSF4	3	positive	Multiple
CD27	3	positive	Multiple
CD70	3	positive	Multiple
TNFRSF14	3	positive	Multiple
TNFSF14	3	positive	Multiple
CD40	3	positive	Multiple
CD40LG	3	positive	Multiple
TNFRSF18	3	positive	Multiple
TNFSF18	3	positive	Multiple
TNFRSF25	3	positive	Multiple
TNFSF15	3	positive	Multiple
TNFRSF8	3	positive	Multiple
TNFSF8	3	positive	Multiple
HAVCR1	3	positive	Multiple
TIMD4	3	positive	Multiple
SLAMF7	3	positive	Multiple
SLAMF6	3	positive	Multiple
SLAMF1	3	positive	Multiple
SLAMF9	3	positive	Multiple
SLAMF8	3	positive	Multiple
CD2	3	positive	Multiple
CD48	3	positive	Multiple
CD58	3	positive	Multiple
CD226	3	positive	Multiple
ICOS	3	positive	Multiple
ICOSLG	3	positive	Multiple
KLRK1	3	positive	Multiple
MICA	3	positive	Multiple
MICB	3	positive	Multiple
RAET1E	3	positive	Multiple
RAET1G	3	positive	Multiple
CRTAM	3	positive	Multiple
CADM1	3	positive	Multiple
CTLA4	3	negative	Multiple
PDCD1	3	negative	Multiple
PDCD1LG2	3	negative	Multiple
CD274	3	negative	Multiple
CD160	3	negative	Multiple
TNFRSF14	3	negative	Multiple
BTLA	3	negative	Multiple
VSIR	3	negative	Multiple
LAIR1	3	negative	Multiple
HAVCR1	3	negative	Multiple
HAVCR2	3	negative	Multiple
LGALS9	3	negative	Multiple
TIMD4	3	negative	Multiple
CD244	3	negative	Multiple
CD48	3	negative	Multiple
TIGIT	3	negative	Multiple
NECTIN3	3	negative	Multiple
LAG3	3	negative	Multiple
IL2	3	positive	Multiple
IL12A	3	positive	Multiple
IL12B	3	positive	Multiple
CXCR5	4	positive	B cell
CXCL13	4	positive	B cell
CCL24	4	positive	Basophil
CCL26	4	positive	Basophil
CCL19	4	positive	CD4 T cell
CX3CL1	4	positive	CD4 T cell
CXCL16	4	positive	CD4 T cell
CCR5	4	positive	CD8 T cell
CXCR3	4	positive	CD8 T cell
CXCL10	4	positive	CD8 T cell
CXCL9	4	positive	CD8 T cell
CCL20	4	positive	CD8 T cell
CXCL11	4	positive	CD8 T cell
CX3CL1	4	positive	CD8 T cell
CXCL16	4	positive	CD8 T cell
CCR7	4	positive	Dendritic cell
CCL3	4	positive	Dendritic cell
CCL4	4	positive	Dendritic cell
CCL5	4	positive	Dendritic cell
CCL21	4	positive	Dendritic cell
CCL11	4	positive	Eosinophil
CCL24	4	positive	Eosinophil
CCL26	4	positive	Eosinophil
CSF1	4	positive	Macrophage
CCL2	4	positive	Macrophage
CCL3	4	positive	Macrophage
CCL4	4	positive	Macrophage
CCL5	4	positive	Macrophage
CXCR2	4	positive	MDSC
CXCL5	4	positive	MDSC
CCL2	4	positive	Monocyte
CCL7	4	positive	Monocyte
CX3CL1	4	positive	Monocyte
CXCL1	4	positive	Neutrophil
CXCL2	4	positive	Neutrophil
CXCL3	4	positive	Neutrophil
CXCL8	4	positive	Neutrophil
CXCL6	4	positive	Neutrophil
CXCL5	4	positive	Neutrophil
CXCR3	4	positive	NK cell
CXCL10	4	positive	NK cell
CXCL9	4	positive	NK cell
CCL3	4	positive	NK cell
CCL4	4	positive	NK cell
CCL5	4	positive	NK cell
CXCL11	4	positive	NK cell
CX3CL1	4	positive	NK cell
CXCR5	4	positive	T cell
CCR7	4	positive	T cell
CXCL9	4	positive	T cell
CCL3	4	positive	T cell
CCL4	4	positive	T cell
CCL5	4	positive	T cell
CCL19	4	positive	T cell
CCL21	4	positive	T cell
CX3CL1	4	positive	T cell
CXCL13	4	positive	T cell
CXCR3	4	positive	TH1 cell
CXCL10	4	positive	TH1 cell
CXCL9	4	positive	TH1 cell
CXCL11	4	positive	TH1 cell
CCR6	4	positive	TH17 cell
CCL20	4	positive	TH17 cell
CXCL12	4	positive	TH17 cell
CXCR4	4	positive	TH17 cell
CCL1	4	positive	Th2 cell
CCL17	4	positive	Th2 cell
CCL22	4	positive	Th2 cell
CCR6	4	positive	TH22 cell
CCL20	4	positive	TH22 cell
CCR4	4	positive	Treg cell
CCR10	4	positive	Treg cell
CCL1	4	positive	Treg cell
CCL17	4	positive	Treg cell
CCL22	4	positive	Treg cell
CCL28	4	positive	Treg cell
STAT1	5	positive	T cell
IRF5	5	positive	T cell
KLF2	5	positive	T cell
ITGB2	5	positive	T cell
ICAM1	5	negative	T cell
EZH2	5	negative	T cell
DNMT1	5	negative	T cell
VEGFA	5	negative	T cell
EDNRB	5	negative	T cell
CD28	6	positive	Multiple
ICOS	6	positive	Multiple
ICOSLG	6	positive	Multiple
TNFRSF9	6	positive	Multiple
TNFSF9	6	positive	Multiple
CD27	6	positive	Multiple
CD70	6	positive	Multiple
TNFRSF4	6	positive	Multiple
TNFSF4	6	positive	Multiple
TNFSF14	6	positive	Multiple
CD40	6	positive	Multiple
CD40LG	6	positive	Multiple
HLAA	6	positive	Multiple
B2M	6	positive	Multiple
TAP1	6	positive	Multiple
BIRC5	6	positive	Multiple
MDM2	6	positive	Multiple
MAGEA4	6	positive	Multiple
TP53	6	positive	Multiple
PDCD1	6	negative	Multiple
PDCD1LG2	6	negative	Multiple
CD274	6	negative	Multiple
CTLA4	6	negative	Multiple
BTLA	6	negative	Multiple
VTCN1	6	negative	Multiple
IFNG	7	positive	Multiple
GZMB	7	positive	Multiple
PRF1	7	positive	Multiple
PDCD1	7	negative	Multiple
SMC3	7	negative	Multiple
VTCN1	7	negative	Multiple
HAVCR2	7	negative	Multiple
MICA	7	negative	Multiple
MICB	7	negative	Multiple
BTLA	7	negative	Multiple
VSIR	7	negative	Multiple
LAG3	7	negative	Multiple
IDO1	7	negative	Multiple
IDO2	7	negative	Multiple
ARG1	7	negative	Multiple
ARG2	7	negative	Multiple
NOS1	7	negative	Multiple
NOS2	7	negative	Multiple
NOS3	7	negative	Multiple
TGFB1	7	negative	Multiple
IL10	7	negative	Multiple
CCL28	7	negative	Multiple
CXCL12	7	negative	Multiple
CCL2	7	negative	Multiple
CXCL8	7	negative	Multiple

## Sheet: Sheet2
Supplementary Table 4 | Marker genes of seven steps in the anticancer immunity.
Step 1	IL10	TGFB1	HMGB1	ANXA1	CALR	CXCL10	PDIA3	HSPA1A	HSPA1B	HSPA2	HSPA8	HSPA4	HSPA14	HSPA5	HSPA6	HSPA9	HSPA13	HSPA7	HSPA8	HSPA12A	HSPA12B	HSP90AA1	HSP90AB1	HSP90B1	IFNA2	IFNA1	IFNA13	IFNA6	IFNA21	IFNA4	IFNA8	IFNA5	IFNA7	IFNA14	IFNA16	IFNA10	IFNA17	IFNB1	IFNE	IFNW1
Step 2	TNF	IL1A	IL1B	IFNA2	IFNA1	IFNA13	IFNA6	IFNA21	IFNA4	IFNA8	IFNA5	IFNA7	IFNA14	IFNA16	IFNA10	IFNA17	CD40LG	CD40	NT5C	HMGB1	TLR1	TLR2	TLR3	TLR4	TLR5	TLR6	TLR7	TLR8	TLR9	TLR10	HLAA	B2M	TAP1	IL10	IL4	IL13
Step 3	CD3D	CD3E	CD3G	CD247	CD28	TNFRSF9	TNFSF9	TNFRSF4	TNFSF4	CD27	CD70	TNFRSF14	TNFSF14	CD40	CD40LG	TNFRSF18	TNFSF18	TNFRSF25	TNFSF15	TNFRSF8	TNFSF8	HAVCR1	TIMD4	SLAMF7	SLAMF6	SLAMF1	SLAMF9	SLAMF8	CD2	CD48	CD58	CD226	ICOS	ICOSLG	KLRK1	MICA	MICB	RAET1E	RAET1G	CRTAM	CADM1	CTLA4	PDCD1	PDCD1LG2	CD274	CD160	TNFRSF14	BTLA	VSIR
Step 4	CXCR5	CXCL13	CCL24	CCL26	CCL19	CX3CL1	CXCL16	CCR5	CXCR3	CXCL10	CXCL9	CCL20	CXCL11	CX3CL1	CXCL16	CCR7	CCL3	CCL4	CCL5	CCL21	CCL11	CCL24	CCL26	CSF1	CCL2	CCL3	CCL4	CCL5	CXCR2	CXCL5	CCL2	CCL7	CX3CL1	CXCL1	CXCL2	CXCL3	CXCL8	CXCL6	CXCL5	CXCR3	CXCL10	CXCL9	CCL3	CCL4	CCL5	CXCL11	CX3CL1	CXCR5	CCR7
Step 5	STAT1	IRF5	KLF2	ITGB2	ICAM1	EZH2	DNMT1	VEGFA	EDNRB
Step 6	CD28	ICOS	ICOSLG	TNFRSF9	TNFSF9	CD27	CD70	TNFRSF4	TNFSF4	TNFSF14	CD40	CD40LG	HLAA	B2M	TAP1	BIRC5	MDM2	MAGEA4	TP53	PDCD1	PDCD1LG2	CD274	CTLA4	BTLA	VTCN1
Step 7	IFNG	GZMB	PRF1	PDCD1	SMC3	VTCN1	HAVCR2	MICA	MICB	BTLA	VSIR	LAG3	IDO1	IDO2	ARG1	ARG2	NOS1	NOS2	NOS3	TGFB1	IL10	CCL28	CXCL12	CCL2	CXCL8
[truncated: 27 more columns]
