# Supplementary material for: A cuproptosis-related lncRNAs signature for prognosis, chemotherapy, and immune checkpoint blockade therapy of low-grade glioma
Source: Front Mol Biosci. 2022 Aug 17;9:966843. doi: 10.3389/fmolb.2022.966843 (PMC9428515; doi:10.3389/fmolb.2022.966843)
Supplement: Supplementary file 19 [file Table10.XLSX]

## Sheet: Sheet1
Supplementary Table 10 | cuproptosis subtype in the CGGA dataset
CGGA_1022	cluster-1
CGGA_269	cluster-1
CGGA_796	cluster-1
CGGA_1013	cluster-1
CGGA_1020	cluster-1
CGGA_1330	cluster-1
CGGA_1406	cluster-1
CGGA_256	cluster-1
CGGA_580	cluster-1
CGGA_607	cluster-1
CGGA_632	cluster-1
CGGA_662	cluster-1
CGGA_694	cluster-1
CGGA_698	cluster-1
CGGA_704	cluster-1
CGGA_725	cluster-1
CGGA_757	cluster-1
CGGA_815	cluster-1
CGGA_834	cluster-1
CGGA_884	cluster-1
CGGA_904	cluster-1
CGGA_905	cluster-1
CGGA_908	cluster-1
CGGA_J024	cluster-1
CGGA_J042	cluster-1
CGGA_1004	cluster-1
CGGA_1059	cluster-1
CGGA_1071	cluster-1
CGGA_738	cluster-1
CGGA_1006	cluster-1
CGGA_1034	cluster-1
CGGA_1079	cluster-1
CGGA_1081	cluster-1
CGGA_1145	cluster-1
CGGA_1263	cluster-1
CGGA_1280	cluster-1
CGGA_1284	cluster-1
CGGA_1340	cluster-1
CGGA_1408	cluster-1
CGGA_330	cluster-1
CGGA_426	cluster-1
CGGA_448	cluster-1
CGGA_488	cluster-1
CGGA_564	cluster-1
CGGA_578	cluster-1
CGGA_599	cluster-1
CGGA_616	cluster-1
CGGA_643	cluster-1
CGGA_678	cluster-1
CGGA_727	cluster-1
CGGA_791	cluster-1
CGGA_D11	cluster-1
CGGA_D16	cluster-1
CGGA_D44	cluster-1
CGGA_1061	cluster-1
CGGA_1094	cluster-1
CGGA_1113	cluster-1
CGGA_1146	cluster-1
CGGA_1160	cluster-1
CGGA_1215	cluster-1
CGGA_1231	cluster-1
CGGA_1307	cluster-1
CGGA_1322	cluster-1
CGGA_1329	cluster-1
CGGA_1374	cluster-1
CGGA_1388	cluster-1
CGGA_245	cluster-1
CGGA_400	cluster-1
CGGA_591	cluster-1
CGGA_603	cluster-1
CGGA_605	cluster-1
CGGA_D21	cluster-1
CGGA_D24	cluster-1
CGGA_D33	cluster-1
CGGA_D46	cluster-1
CGGA_D48	cluster-1
CGGA_D56	cluster-1
CGGA_J023	cluster-1
CGGA_1118	cluster-1
CGGA_247	cluster-1
CGGA_235	cluster-2
CGGA_276	cluster-2
CGGA_323	cluster-2
CGGA_493	cluster-2
CGGA_541	cluster-2
CGGA_633	cluster-2
CGGA_638	cluster-2
CGGA_659	cluster-2
CGGA_766	cluster-2
CGGA_807	cluster-2
CGGA_871	cluster-2
CGGA_J030	cluster-2
CGGA_J130	cluster-2
CGGA_1005	cluster-2
CGGA_1031	cluster-2
CGGA_1046	cluster-2
CGGA_236	cluster-2
CGGA_241	cluster-2
CGGA_251	cluster-2
CGGA_252	cluster-2
CGGA_254	cluster-2
CGGA_261	cluster-2
CGGA_267	cluster-2
CGGA_273	cluster-2
CGGA_283	cluster-2
CGGA_300	cluster-2
CGGA_333	cluster-2
CGGA_446	cluster-2
CGGA_458	cluster-2
CGGA_479	cluster-2
CGGA_485	cluster-2
CGGA_501	cluster-2
CGGA_502	cluster-2
CGGA_543	cluster-2
CGGA_551	cluster-2
CGGA_601	cluster-2
CGGA_635	cluster-2
CGGA_642	cluster-2
CGGA_655	cluster-2
CGGA_666	cluster-2
CGGA_671	cluster-2
CGGA_675	cluster-2
CGGA_685	cluster-2
CGGA_689	cluster-2
CGGA_715	cluster-2
CGGA_752	cluster-2
CGGA_760	cluster-2
CGGA_762	cluster-2
CGGA_785	cluster-2
CGGA_812	cluster-2
CGGA_818	cluster-2
CGGA_835	cluster-2
CGGA_838	cluster-2
CGGA_843	cluster-2
CGGA_856	cluster-2
CGGA_858	cluster-2
CGGA_864	cluster-2
CGGA_892	cluster-2
CGGA_893	cluster-2
CGGA_898	cluster-2
CGGA_909	cluster-2
CGGA_D04	cluster-2
CGGA_D07	cluster-2
CGGA_D15	cluster-2
CGGA_D20	cluster-2
CGGA_D29	cluster-2
CGGA_D40	cluster-2
CGGA_D47	cluster-2
CGGA_243	cluster-2
CGGA_1140	cluster-2
CGGA_1281	cluster-2
CGGA_1292	cluster-2
CGGA_1411	cluster-2
CGGA_565	cluster-2
CGGA_630	cluster-2
CGGA_D58	cluster-2
CGGA_1027	cluster-2
CGGA_1189	cluster-2
CGGA_1190	cluster-2
CGGA_314	cluster-2
CGGA_337	cluster-2
CGGA_431	cluster-2
CGGA_490	cluster-2
CGGA_510	cluster-2
CGGA_560	cluster-2
CGGA_598	cluster-2
CGGA_641	cluster-2
CGGA_D27	cluster-2
CGGA_D45	cluster-2
CGGA_D52	cluster-2
CGGA_277	cluster-2
CGGA_1246	cluster-2
