# Supplementary material for: A cuproptosis-related lncRNAs signature for prognosis, chemotherapy, and immune checkpoint blockade therapy of low-grade glioma
Source: Front Mol Biosci. 2022 Aug 17;9:966843. doi: 10.3389/fmolb.2022.966843 (PMC9428515; doi:10.3389/fmolb.2022.966843)
Supplement: Supplementary file 20 [file Table12.XLSX]

## Sheet: Sheet3
Supplementary Table 12 | Summary of ssGSEA for KEGG gene sets in CGGA cohort.
id	KEGG_N_GLYCAN_BIOSYNTHESIS	KEGG_MISMATCH_REPAIR	KEGG_NUCLEOTIDE_EXCISION_REPAIR	KEGG_DNA_REPLICATION	KEGG_HOMOLOGOUS_RECOMBINATION	KEGG_PYRIMIDINE_METABOLISM	KEGG_LONG_TERM_DEPRESSION	KEGG_CYTOSOLIC_DNA_SENSING_PATHWAY	KEGG_BUTANOATE_METABOLISM	KEGG_SYSTEMIC_LUPUS_ERYTHEMATOSUS	KEGG_LONG_TERM_POTENTIATION	KEGG_PROXIMAL_TUBULE_BICARBONATE_RECLAMATION	KEGG_BASE_EXCISION_REPAIR	KEGG_PRIMARY_IMMUNODEFICIENCY	KEGG_AMINO_SUGAR_AND_NUCLEOTIDE_SUGAR_METABOLISM	KEGG_SMALL_CELL_LUNG_CANCER	KEGG_ANTIGEN_PROCESSING_AND_PRESENTATION	KEGG_CELL_CYCLE	KEGG_PYRUVATE_METABOLISM	KEGG_ALLOGRAFT_REJECTION	KEGG_PROPANOATE_METABOLISM	KEGG_CARDIAC_MUSCLE_CONTRACTION	KEGG_P53_SIGNALING_PATHWAY	KEGG_GRAFT_VERSUS_HOST_DISEASE	KEGG_OTHER_GLYCAN_DEGRADATION	KEGG_AMYOTROPHIC_LATERAL_SCLEROSIS_ALS	KEGG_VIRAL_MYOCARDITIS	KEGG_LEISHMANIA_INFECTION	KEGG_PHOSPHATIDYLINOSITOL_SIGNALING_SYSTEM	KEGG_CALCIUM_SIGNALING_PATHWAY	KEGG_ASTHMA	KEGG_JAK_STAT_SIGNALING_PATHWAY	KEGG_COMPLEMENT_AND_COAGULATION_CASCADES	KEGG_INTESTINAL_IMMUNE_NETWORK_FOR_IGA_PRODUCTION	KEGG_AUTOIMMUNE_THYROID_DISEASE	KEGG_APOPTOSIS	KEGG_LEUKOCYTE_TRANSENDOTHELIAL_MIGRATION	KEGG_GLYCOSAMINOGLYCAN_DEGRADATION	KEGG_PANCREATIC_CANCER	KEGG_ALANINE_ASPARTATE_AND_GLUTAMATE_METABOLISM	KEGG_BIOSYNTHESIS_OF_UNSATURATED_FATTY_ACIDS	KEGG_GLUTATHIONE_METABOLISM	KEGG_PROTEASOME	KEGG_CITRATE_CYCLE_TCA_CYCLE	KEGG_NEUROACTIVE_LIGAND_RECEPTOR_INTERACTION	KEGG_RIG_I_LIKE_RECEPTOR_SIGNALING_PATHWAY	KEGG_GALACTOSE_METABOLISM	KEGG_INOSITOL_PHOSPHATE_METABOLISM	KEGG_NITROGEN_METABOLISM
CGGA_235	-0.258134	-0.300775	-0.0959951	-0.273078	-0.322765	-0.0508975	0.0911461	-0.265676	0.470012	-0.513323	0.350978	0.545605	-0.166825	-0.608936	-0.0847525	-0.248078	-0.289882	0.0514662	0.407512	-0.59879	0.439827	0.430694	-0.040699	-0.554135	-0.0917846	0.251646	-0.399245	-0.493659	0.14869	0.217361	-0.62562	-0.427483	-0.589822	-0.573582	-0.573895	-0.289996	-0.385125	-0.216168	-0.0781342	0.190538	0.276721	-0.160036	0.253983	0.51733	0.0455076	-0.149777	0.00610655	0.137249	0.288727
CGGA_276	0.0747268	0.0937104	-0.0350929	0.174149	-0.059552	-0.014247	-0.19669	-0.0936231	0.221497	-0.151767	-0.0944909	-0.0559074	-0.0702811	0.149388	-0.453368	-0.0106967	-0.188807	-0.0294999	-0.0179306	0.0114365	0.455976	-0.244501	-0.114587	0.0076591	-0.278037	-0.15969	0.164118	-0.212274	-0.226253	-0.0657917	0.116995	0.0374501	-0.150389	0.157119	0.101611	-0.0257326	0.0849864	-0.385486	-0.113222	0.0124754	0.459444	-0.353491	-0.279872	-0.119668	0.196879	0.0551009	-0.320403	-0.234712	0.208757
CGGA_323	-0.391863	-0.278542	-0.187496	-0.491279	-0.264912	-0.251242	0.128838	-0.372727	0.200246	-0.233138	0.397013	0.479011	-0.334266	-0.304326	0.0510099	-0.241475	-0.323598	-0.277251	0.434296	-0.145416	-0.0123225	0.542806	-0.285748	-0.189407	-0.318926	0.332519	-0.221737	-0.423827	0.278469	0.470516	-0.0857895	-0.200085	0.0524033	-0.134873	0.0584816	-0.189576	-0.0689087	-0.589843	-0.266123	0.357489	-0.226282	-0.112503	0.026309	0.319982	0.509954	-0.117313	-0.081477	0.194123	0.47114
CGGA_493	0.0601778	-0.496925	-0.429026	-0.615465	-0.402493	-0.32039	0.220677	-0.305546	0.372792	-0.43183	0.292617	0.120881	-0.451311	-0.630505	-0.317579	-0.18831	-0.470467	-0.271092	0.313915	-0.49937	0.492845	-0.116523	-0.177178	-0.35588	-0.463085	0.187912	-0.181256	-0.146822	0.207721	0.176475	-0.489343	-0.255146	-0.319451	-0.581981	-0.52589	-0.0409108	-0.115961	-0.334614	0.0853154	0.256095	0.352471	-0.171489	-0.335384	0.332219	0.152343	-0.265273	-0.150227	0.232891	0.0220851
CGGA_541	-0.31979	-0.498347	-0.423517	-0.480127	-0.448013	-0.255406	0.242298	-0.313453	0.221705	-0.114216	0.490304	0.539933	-0.360427	-0.253362	-0.137859	-0.130535	-0.319063	-0.332301	0.380113	0.0581633	0.00010679	0.624712	-0.290629	0.020481	-0.371212	0.29989	-0.118489	-0.242416	0.410657	0.518698	0.046426	-0.120644	0.136609	0.0615398	0.137831	-0.104798	0.101095	-0.250856	-0.252905	0.424339	-0.208472	-0.0802828	-0.251572	0.336228	0.494459	-0.0733479	0.0273601	0.359498	0.510987
CGGA_633	-0.103229	-0.449964	-0.276308	-0.418266	-0.320284	-0.337492	0.197912	-0.199881	0.0131624	-0.264999	0.164865	0.345956	-0.176354	0.00582562	-0.329756	0.0182692	-0.04454	-0.239055	-0.0260919	-0.27671	0.0761624	-0.0935414	-0.32742	-0.16876	0.109417	0.0387464	-0.0932647	-0.35996	0.213479	0.253756	-0.318178	0.148908	-0.0539575	-0.109656	-0.0156927	-0.158643	0.0386909	-0.231316	-0.172157	-0.035354	0.391466	-0.362204	-0.482795	-0.0694842	0.442853	-0.22516	0.0426828	0.2387	0.406184
CGGA_638	0.0997239	-0.450175	-0.468331	-0.250816	-0.472222	-0.0868473	0.0787434	0.135514	-0.275424	0.232828	0.00547884	0.0179912	0.0219147	0.458017	-0.000475434	-0.207374	0.242416	-0.180603	0.0347167	0.287831	-0.38957	0.0762143	0.0790296	0.343141	0.482096	0.11648	0.272723	0.237303	0.0225983	-0.0390176	0.417775	0.103317	-0.0267942	0.409617	0.25509	0.0593155	0.110911	0.494955	0.0818625	0.0989512	0.200884	-0.0813434	-0.491271	-0.0761839	-0.00699075	-0.175492	0.0615719	0.124443	-0.349183
CGGA_659	-0.330672	-0.479531	-0.333254	-0.514321	-0.419637	-0.230001	0.205185	-0.268398	0.238135	-0.146161	0.41718	0.601126	-0.369217	-0.201572	0.069613	-0.161938	-0.348257	-0.329056	0.401213	-0.0521645	-0.0158454	0.58763	-0.338303	-0.0136242	-0.342832	0.335611	-0.217746	-0.274564	0.41904	0.52896	0.107842	-0.234585	0.0514224	0.0276833	0.0202527	-0.141369	0.0119579	-0.468769	-0.285092	0.353758	-0.155875	0.0698752	-0.161845	0.346744	0.508833	-0.173371	0.101459	0.357787	0.423036
CGGA_766	-0.260459	0.512202	0.23756	0.501581	0.445637	0.0854331	0.0573804	-0.319442	-0.00876377	-0.295859	-0.141556	-0.0549623	0.426983	-0.474686	-0.322897	-0.102891	-0.115396	0.291585	-0.176197	-0.430923	-0.108583	-0.0782522	0.279524	-0.411035	-0.074989	-0.0883682	-0.0727776	-0.420903	-0.136044	-0.125496	-0.33454	-0.260548	-0.363867	-0.399277	-0.377391	-0.380695	-0.301804	0.112019	-0.176842	-0.231541	-0.175119	-0.411543	-0.27576	0.0378492	-0.12257	-0.199402	-0.154154	-0.254771	-0.22442
CGGA_807	-0.26072	-0.350401	-0.342299	-0.517496	-0.528132	-0.286198	0.187554	-0.344031	-0.0389565	-0.44326	0.448454	0.390796	-0.393144	-0.467424	-0.0927452	-0.30009	-0.477265	-0.374774	0.390563	-0.524661	-0.0742013	0.495441	-0.369377	-0.505585	-0.430045	0.330548	-0.423733	-0.342851	0.297115	0.473451	-0.464877	-0.300327	-0.281933	-0.33093	-0.490028	-0.236837	-0.176481	-0.542929	-0.28337	0.268367	-0.360593	-0.0940637	-0.227563	0.181353	0.409036	-0.237864	-0.0906314	0.182416	0.310151
CGGA_871	-0.229477	-0.508036	-0.187049	-0.482277	-0.284591	-0.126	0.32884	-0.183004	0.407589	-0.0362343	0.195907	0.375006	-0.225772	0.249219	-0.355323	-0.0223671	0.12849	-0.248105	0.313005	0.177404	0.321335	0.277728	0.0323366	0.0830389	0.37553	0.0636982	0.193669	-0.371897	0.171387	0.263769	0.235326	0.0824299	0.0823919	0.148185	0.304791	-0.139609	-0.0731436	0.377124	-0.0362022	0.0876974	0.316444	-0.388127	-0.236188	0.372116	0.36957	-0.0213432	-0.288556	0.136173	0.170299
CGGA_J030	-0.25136	-0.311778	-0.391735	-0.337181	-0.232733	-0.168995	0.488197	-0.326467	0.214868	-0.473519	0.481263	0.578722	-0.4457	-0.333918	-0.162527	-0.114221	-0.362341	-0.18697	0.155007	-0.517381	0.242301	0.147464	-0.120542	-0.605329	-0.46957	0.206743	-0.357475	-0.207593	0.366486	0.341121	-0.381124	-0.187946	-0.476884	-0.491376	-0.54457	-0.136596	-0.228292	-0.481066	0.0857228	0.262385	0.451319	-0.313492	-0.501711	0.207964	0.269262	-0.105429	-0.269614	0.321175	0.136808
CGGA_J130	-0.378691	-0.543968	-0.376673	-0.62646	-0.591728	-0.331339	0.319828	-0.232444	0.198434	0.240774	0.455372	0.509927	-0.549052	-0.158816	0.0551083	-0.182917	0.0367635	-0.362909	0.28212	0.252674	-0.296852	0.563953	-0.281854	0.234702	-0.235884	0.327634	0.0686597	0.119387	0.410316	0.520352	0.281181	-0.0850719	0.19652	0.248995	0.269659	-0.0219713	0.102373	-0.272908	-0.0567712	0.289968	-0.233648	0.00589251	0.0913945	0.115092	0.44331	-0.104358	-0.0111117	0.341101	0.304543
CGGA_1005	-0.349138	-0.353525	-0.252949	-0.419737	-0.399376	-0.213242	0.361786	-0.425641	-0.0706051	-0.354241	0.433258	0.195619	-0.392932	-0.470253	-0.441461	-0.23774	-0.330549	-0.0519034	-0.145911	-0.487206	-0.0946898	0.33151	-0.276452	-0.482632	-0.626739	0.235233	-0.22949	-0.346663	0.318212	0.335543	-0.23354	-0.283179	-0.360197	-0.388747	-0.459182	-0.19736	-0.19092	-0.484303	0.111455	0.424196	0.000375564	-0.235111	-0.0852652	0.201765	0.257478	-0.196823	-0.340595	0.134913	0.105653
CGGA_1031	-0.164	-0.29383	-0.0556579	-0.296067	-0.345479	0.00566083	0.142016	-0.164367	0.175991	-0.282296	0.0873562	-0.141628	0.13018	-0.375148	-0.26397	-0.0557994	-0.163724	-0.162906	-0.0196487	-0.48212	-0.0108189	-0.254753	-0.280718	-0.446168	-0.356665	-0.0547637	-0.0863361	-0.0394397	-0.0929648	-0.124592	-0.219224	-0.190614	-0.391791	-0.352867	-0.4601	-0.029984	0.0384227	-0.372625	0.232452	0.165258	0.399888	-0.0330083	-0.413019	0.144262	-0.0281428	-0.280049	8.37336e-05	0.00414662	-0.108827
CGGA_1046	-0.180256	0.00639447	-0.222355	-0.238393	-0.202502	-0.0631532	0.206547	-0.220694	0.297469	-0.406132	0.19623	0.01137	-0.14746	-0.371301	-0.195791	-0.144198	-0.358916	-0.293208	-0.276318	-0.475479	-0.121018	-0.0857257	-0.480891	-0.482879	-0.0540009	0.145436	-0.232397	-0.131581	0.24785	0.321874	-0.325487	-0.20876	-0.26581	-0.320357	-0.43797	-0.179384	-0.11077	-0.199815	0.0868313	0.173388	0.22967	0.238539	-0.411595	0.0975558	0.286379	-0.242955	0.171855	0.195818	-0.277412
CGGA_236	-0.122554	-0.134978	-0.187552	-1.77439e-07	0.0570902	0.0343397	-0.242553	0.0307842	-0.212873	-0.333286	-0.305602	-0.442712	0.204987	-0.0801516	-0.137341	0.17591	-0.115748	0.143706	-0.260732	-0.198046	-0.207491	-0.150098	-0.0606877	-0.167887	0.192604	-0.190539	0.0879136	-0.372973	-0.158142	-0.225099	-0.315031	-0.0239507	-0.248909	-0.205552	-0.156033	-0.106014	-0.194995	0.277668	-0.0368191	-0.351535	-0.101288	-0.262329	-0.285543	-0.071009	-0.206743	0.0267168	-0.302302	-0.186113	-0.17218
CGGA_241	-0.314359	-0.675293	-0.626034	-0.71551	-0.668347	-0.431554	0.423144	-0.262373	0.184524	-0.153901	0.546565	0.532117	-0.612895	-0.203131	-0.17399	-0.0378787	-0.219418	-0.442637	0.329116	0.0556905	0.0501471	0.562064	-0.265785	0.220526	-0.406335	0.403791	0.0789231	0.133167	0.448662	0.553212	-0.137123	0.098504	0.153235	0.107854	0.0161363	0.132251	0.206208	-0.312071	-0.114276	0.263133	-0.248507	-0.0855713	-0.360819	0.398684	0.466372	-0.0659106	0.0218809	0.384033	0.353409
CGGA_251	-0.471136	-0.272875	-0.042391	-0.304217	-0.310023	-0.0940072	0.231768	0.162174	0.594442	0.233656	0.406677	0.620615	-0.319118	0.12523	0.014294	-0.148095	0.116792	-0.174988	0.506505	0.465599	0.509075	0.479453	-0.0601005	0.39556	-0.503742	0.424359	0.189182	0.233554	0.365401	0.434993	0.37075	0.124242	0.314034	0.241452	0.501355	0.159853	0.0786864	-0.551601	-0.0914478	0.562951	0.455394	0.108195	0.380175	0.295454	0.493759	0.229976	0.207285	0.215457	0.629549
CGGA_252	0.0162131	0.21781	0.201626	0.250996	0.206864	0.106481	-0.014282	-0.112945	-0.0991225	-0.232365	-0.0576991	0.0302154	0.298222	-0.357393	0.0900344	-0.0641669	-0.217531	0.240201	-0.0603368	-0.520226	0.0441406	-0.135544	0.146299	-0.600318	-0.160916	0.121132	-0.256382	-0.257834	0.0447447	-0.176726	-0.407162	-0.165253	-0.217315	-0.505458	-0.519645	-0.170484	-0.186428	-0.0283612	0.228151	0.109094	-0.368498	0.0375283	0.161214	0.304075	-0.298082	-0.0796395	0.0846715	0.0666775	-0.227945
CGGA_254	-0.239038	-0.310324	-0.339991	-0.423706	-0.282039	-0.266614	-0.119808	-0.0810469	0.425743	-0.38447	-0.0552756	-0.143658	-0.314321	-0.39881	-0.28271	-0.0704323	-0.439282	-0.289251	0.0988238	-0.538486	0.453441	-0.404448	-0.206749	-0.542971	-0.272895	-0.138314	-0.286832	-0.228383	-0.178336	-0.227789	-0.495104	-0.0265976	-0.27067	-0.340113	-0.541872	-0.00299417	-0.203998	-0.21151	-0.141322	-0.141594	0.582438	-0.263987	-0.243625	-0.0960417	-0.203853	-0.0600752	-0.256257	0.0135937	-0.110854
CGGA_261	-0.138425	-0.557919	-0.252236	-0.558261	-0.568907	-0.196676	0.247957	-0.284155	0.400522	-0.333601	0.337142	0.33895	-0.289388	-0.293996	-0.303179	-0.147733	-0.30897	-0.364953	0.116278	-0.293266	0.213109	0.389007	-0.373399	-0.392294	-0.606521	0.323794	-0.00109744	-0.149188	0.351835	0.329355	-0.125591	-0.355485	-0.394039	-0.31172	-0.377075	-0.187809	0.121343	-0.30392	0.0464954	0.360497	0.477752	0.145236	-0.171333	0.0848854	0.18697	-0.168428	-0.0999236	0.362887	0.212857
CGGA_267	-0.400611	-0.295822	-0.151405	-0.428996	-0.00573078	-0.13439	-0.241493	-0.236569	0.00737027	-0.429072	-0.184687	-0.0569894	0.0606793	-0.537442	-0.320204	-0.252999	-0.451218	-0.337879	-0.201336	-0.495625	0.058627	-0.174524	-0.414193	-0.578847	-0.591987	-0.151564	-0.390908	-0.472347	-0.111946	-0.223597	-0.458221	-0.446111	-0.340588	-0.459908	-0.460758	-0.423865	-0.305891	-0.246655	-0.321281	-0.111005	0.0184262	-0.172534	-0.347898	-0.385647	-0.272917	-0.303493	-0.283152	-0.0250313	-0.0911798
CGGA_273	0.125145	0.290834	0.258718	0.484346	0.131844	0.273923	0.0719482	0.347134	0.175172	0.100536	-0.121784	-0.0128378	0.386509	0.236007	0.0959334	0.11865	0.152159	0.104291	0.0536865	0.182355	0.123527	0.269546	0.162603	0.300369	-0.0407438	0.00194218	-0.0287445	0.225059	-0.135275	0.104435	0.201251	0.283871	0.279957	0.237409	0.280517	0.18566	0.032031	0.0594639	-0.0870963	0.0443425	-0.152676	0.198762	0.325496	0.302427	0.358775	-0.0730302	0.339727	-0.0724996	-0.0764894
CGGA_283	-0.198062	-0.56151	-0.433988	-0.501098	-0.364913	-0.0595303	0.142377	-0.0145066	0.636232	-0.362201	0.255558	0.329225	-0.390017	0.00608124	-0.275835	-0.300774	-0.382116	-0.349745	0.460311	-0.201711	0.519312	0.244407	-0.0505138	-0.0839771	-0.396083	0.192018	-0.283738	-0.0928876	0.133144	0.162056	-0.439626	-0.309693	-0.386879	-0.361337	-0.249145	-0.138605	-0.183163	-0.336565	-0.228265	0.443474	0.565699	0.0724539	0.145381	0.39994	0.16831	-0.0599718	0.0907972	0.0622933	0.439707
CGGA_300	-0.1947	-0.00475271	-0.303208	-0.16687	-0.193603	-0.216048	0.309194	-0.307249	0.296679	-0.120107	0.40906	0.386282	-0.27716	-0.457989	-0.252858	-0.157244	-0.465389	0.069222	0.294792	-0.427577	0.114766	0.233066	-0.170466	-0.46317	-0.467733	0.216144	-0.182568	-0.0763059	0.246178	0.359172	-0.283694	-0.309532	-0.198629	-0.359244	-0.485303	0.0464241	0.00440217	-0.333897	-0.0664687	0.296498	0.134624	-0.0816816	-0.308945	0.329542	0.221079	-0.0668186	0.0948803	0.152743	0.293011
CGGA_333	-0.352239	-0.378585	0.0543298	-0.36246	-0.0274823	-0.0963836	0.215734	0.312737	0.537946	0.497285	0.308312	0.573109	-0.000887643	0.577681	0.197135	0.135849	0.306211	-0.248554	0.461282	0.646336	0.512024	0.361687	0.251268	0.62432	0.346534	0.328863	0.357585	0.443965	0.315647	0.424173	0.627572	0.249477	0.53493	0.635842	0.652193	0.358937	0.317465	0.192727	-0.00380391	0.379396	0.520974	0.280515	0.0033129	0.433307	0.477407	0.33017	0.32978	0.310501	0.406078
CGGA_446	-0.217637	-0.0976214	-0.00207906	-0.0541166	0.0582745	0.103851	-0.0626269	-0.138666	-0.446779	-0.420537	-0.118568	-0.288805	0.0913745	-0.380394	-0.191065	-0.220871	-0.402141	-0.0677387	-0.0789889	-0.589494	-0.173881	0.0615162	-0.103783	-0.516548	-0.113898	-0.199743	-0.210221	-0.37479	-0.0304398	-0.212278	-0.533558	-0.2684	-0.473647	-0.495381	-0.553468	-0.205681	-0.357352	0.0141976	-0.214086	-0.34597	-0.33965	-0.418773	-0.401573	-0.113958	-0.184299	-0.118785	0.104639	-0.0643864	-0.25052
CGGA_458	-0.180668	0.383806	-0.0971518	0.144552	0.479344	0.0663845	0.0838555	-0.167875	0.220026	-0.103598	0.254291	0.181659	0.0515272	-0.269003	-0.138567	-0.189391	-0.0822532	0.234793	0.0174694	-0.35534	-0.256951	0.348691	-0.065615	-0.239466	-0.530886	0.179351	-0.24371	0.0647522	0.170416	0.281914	0.127665	-0.343004	-0.327468	-0.385632	-0.282297	-0.143925	-0.102448	-0.514645	0.227885	0.305002	0.0588924	0.0167644	0.338861	0.0294189	0.155015	-0.10094	0.145538	0.205498	0.0215959
CGGA_479	-0.0151595	-0.302597	-0.314864	-0.333705	-0.156713	-0.178272	-0.211516	0.0847264	0.12016	0.0754856	-0.0728865	0.123362	-0.253565	-0.146917	-0.271864	0.00308067	0.212722	-0.241698	0.185635	0.222405	0.361267	-0.3126	-0.0447595	0.16249	0.170394	-0.211589	0.173429	0.13162	-0.0899938	-0.190888	-0.064547	-0.179092	-0.0321211	-0.0300025	0.139412	-0.0190267	0.108293	0.294391	-0.201202	-0.235219	0.364098	-0.235999	-0.254972	0.21812	-0.225923	0.118495	-0.306273	0.0222264	-0.236309
CGGA_485	-0.232473	-0.353307	-0.0271197	-0.472192	-0.363234	-0.140093	0.166577	-0.0372701	0.429591	-0.323486	0.0796559	0.0211257	-0.364296	-0.0714664	-0.116049	-0.0405902	0.0821124	-0.289557	0.227881	-0.164511	0.499257	-0.0776631	-0.084592	-0.0585717	-0.122237	0.0402355	-0.123067	-0.113237	0.00676283	-0.180054	-0.341946	0.0647157	-0.0938294	-0.191551	-0.194046	-0.1019	-0.291285	-0.168339	-0.169193	0.0163933	0.455805	-0.172345	-0.0912294	0.225981	-0.18511	0.0764617	-0.30469	0.01343	-0.0623835
CGGA_501	-0.027255	-0.486283	0.0572948	-0.375751	-0.340358	-0.0786932	-0.317946	-0.0281697	0.360023	-0.240022	-0.382926	-0.273596	-0.111687	-0.199261	-0.225482	-0.260381	-0.216372	-0.199219	0.125374	0.0130968	0.43488	-0.332608	-0.0602929	-0.147315	-0.181519	-0.191359	-0.254708	-0.256157	-0.400985	-0.404572	-0.12067	-0.305341	-0.241024	-0.188259	-0.239898	-0.244253	-0.373572	-0.207146	-0.336772	-0.222837	0.534275	-0.0374754	0.131897	0.0300605	-0.370059	0.0688825	-0.526952	-0.368822	-0.230099
CGGA_502	-0.153822	0.297055	0.25265	0.130225	0.0477233	-0.216734	0.222336	0.223567	-0.128015	-0.204982	0.0578099	-0.208034	0.158722	0.127415	-0.290867	-0.0271067	0.11265	-0.024413	-0.107466	-0.194931	0.11826	-0.334082	-0.144139	-0.191312	0.212802	-0.217233	0.0240952	0.223348	0.239361	-0.0801123	-0.00949653	-0.00562834	-0.104224	-0.0916583	-0.142361	-0.198215	0.0589194	-0.14987	0.0975677	-0.0478095	-0.155	0.0115584	-0.0811569	-0.116078	-0.168306	-0.239714	-0.235603	0.218132	-0.35407
CGGA_543	-0.287856	-0.457224	-0.349662	-0.408439	-0.361682	-0.0988656	-0.0566174	-0.176955	0.188948	-0.325402	0.258234	0.314775	-0.100704	-0.398417	-0.0313076	-0.416884	-0.325614	-0.362773	0.215693	-0.493145	0.260309	0.377842	-0.395797	-0.497434	-0.244736	0.275609	-0.424302	-0.408241	-0.0116852	0.273568	-0.434466	-0.4186	-0.356152	-0.431127	-0.505334	-0.362703	-0.353137	-0.326075	-0.372095	0.240248	0.323181	-0.101415	0.31193	0.0805986	0.185078	-0.415066	-0.149969	-0.176035	0.141106
CGGA_551	-0.362197	-0.432215	-0.327083	-0.472092	-0.274423	-0.324247	0.288885	-0.358607	0.205765	-0.483796	0.428371	0.283513	-0.355113	-0.575182	-0.320514	-0.280551	-0.431251	-0.258234	0.0728427	-0.606049	0.269364	0.335607	-0.303263	-0.548653	-0.352434	0.293077	-0.481545	-0.420929	0.345657	0.315001	-0.65474	-0.291574	-0.454711	-0.528291	-0.579844	-0.21244	-0.30702	-0.455344	-0.1932	0.165252	0.134963	-0.490078	-0.386097	0.274042	0.221545	0.0412009	-0.53583	0.245692	0.16499
CGGA_601	-0.241141	-0.408095	-0.163224	-0.376092	-0.397958	-0.0819138	0.320543	-0.210723	0.341571	-0.15188	0.468419	0.516273	-0.331106	-0.0252025	-0.230042	-0.154178	-0.317763	-0.123802	0.384364	-0.132175	0.329581	0.516501	-0.174725	-0.206455	-0.469093	0.33357	-0.238108	-0.153822	0.370455	0.473195	-0.0339374	-0.0187794	0.0842081	-0.0235754	0.0784739	-0.035982	0.0518151	-0.563052	0.0261912	0.450815	-0.153025	0.125983	0.0833414	0.329721	0.527049	0.0844385	-0.0633039	0.3324	0.536523
CGGA_635	-0.270468	-0.284725	-0.120145	-0.406707	-0.138501	-0.180965	0.235458	-0.246735	0.390916	-0.268055	0.28534	0.170306	-0.363374	-0.471747	-0.215204	0.131154	-0.165904	0.0149988	0.310334	-0.235162	0.523336	0.0662322	0.221616	-0.270983	-0.382265	0.165439	-0.204108	-0.301381	0.173422	0.155735	-0.291542	-0.127842	-0.176098	-0.384685	-0.194124	0.100123	-0.295448	-0.579284	-0.112962	0.100459	0.275522	-0.272843	-0.393748	0.298392	0.0165922	0.0118261	-0.209122	0.0540093	0.199994
CGGA_642	-0.315549	-0.591492	-0.356236	-0.600461	-0.460394	-0.31887	0.318712	-0.245372	0.10848	-0.387868	0.272893	0.260693	-0.390409	-0.3249	-0.356021	0.0356894	-0.449555	-0.133028	-0.0777426	-0.534484	0.0777759	-0.0767532	-0.192168	-0.524739	-0.582945	0.0882559	-0.191527	-0.155131	0.336339	0.0939396	-0.512323	-0.123098	-0.432243	-0.461129	-0.512684	-0.0936038	-0.0839423	-0.0546261	0.24254	0.248117	-0.232724	-0.231556	-0.538331	-0.163598	0.0141979	-0.0883838	-0.303279	0.263051	0.0839382
CGGA_655	-0.110883	-0.283158	-0.0645935	-0.418067	-0.197987	-0.214969	-0.242537	-0.295096	0.135838	-0.301687	-0.321586	-0.326795	-0.246306	-0.452402	-0.47296	-0.196338	-0.202199	-0.110381	-0.193761	-0.456826	0.0183097	-0.137684	-0.153934	-0.456272	-0.442476	-0.110849	-0.236563	-0.37794	-0.316894	-0.376728	-0.42252	-0.15074	-0.32461	-0.38945	-0.448083	-0.279443	-0.305488	-0.24485	-0.306133	-0.476988	-0.196224	-0.433572	-0.186794	-0.421524	-0.340512	-0.106814	-0.567403	-0.253669	-0.277093
CGGA_666	-0.240814	-0.482324	-0.179799	-0.0941191	-0.00599989	0.0801466	0.342233	-0.146137	0.198377	-0.28011	0.200009	0.362234	-0.1399	-0.386059	-0.00459412	-0.310108	-0.319797	-0.100909	0.148822	-0.373504	0.101346	0.37896	-0.22346	-0.402583	0.214132	0.0894273	-0.267914	-0.243213	0.308421	0.373756	-0.38001	-0.387786	-0.369301	-0.29242	-0.342744	-0.215963	-0.366222	-0.224787	-0.344608	0.386277	-0.275871	-0.17379	-0.382128	0.347975	0.204475	-0.145702	0.0175359	0.244379	0.0163651
CGGA_671	-0.394194	-0.49193	-0.304681	-0.578991	-0.355949	-0.257826	0.315948	-0.39883	0.527887	-0.42917	0.461154	0.38746	-0.482023	-0.444722	-0.262619	-0.195426	-0.411245	-0.289251	0.455488	-0.498654	0.546773	0.467091	-0.134996	-0.493363	-0.587075	0.312095	-0.381167	-0.397164	0.252492	0.443625	-0.520942	-0.300838	-0.282051	-0.511864	-0.503376	-0.0723578	-0.309306	-0.685416	-0.18134	0.443031	0.389148	-0.30217	-0.214326	0.35803	0.350657	-0.0561011	-0.337476	0.0561126	0.331252
CGGA_675	-0.149427	-0.481687	-0.371067	-0.415245	-0.334221	-0.00490872	0.377347	-0.336327	0.267073	-0.390963	0.177369	-0.0131534	-0.201833	-0.339437	-0.0222434	-0.0791655	0.178778	-0.236943	-0.00698841	-0.193975	0.0252766	0.0554153	-0.0508571	-0.045658	0.0635037	0.0290415	-0.0381256	-0.31872	0.100004	0.0690631	-0.379082	-0.141199	-0.381446	-0.36302	-0.280866	-0.260785	-0.276203	0.264031	-0.0998381	-0.0747935	0.436648	-0.328282	-0.233113	0.277457	0.143722	-0.19984	0.0105987	-0.067825	0.118184
CGGA_685	-0.396384	-0.369704	-0.306309	-0.375759	0.00339058	-0.343082	0.230694	-0.446018	-0.016397	-0.484808	0.038268	-0.118483	-0.384388	-0.504031	-0.41793	-0.0854089	-0.245355	0.100464	-0.272826	-0.65387	0.0993907	-0.412793	-0.172693	-0.61499	-0.439202	-0.365022	-0.436593	-0.297025	0.172649	-0.274999	-0.577864	-0.166771	-0.416222	-0.479444	-0.646963	-0.264987	-0.189777	-0.294188	0.0636903	-0.050088	-0.0869269	-0.378787	-0.44289	-0.404404	-0.188847	-0.337021	-0.285363	0.146879	0.23381
CGGA_689	-0.24407	-0.0712612	0.0266057	0.172251	-0.00257345	0.116409	0.0767743	-0.136011	-0.233931	-0.0258434	0.0447664	-0.11806	0.228283	-0.179384	-0.221138	-0.0179573	0.0388295	-0.00251969	-0.253189	-0.16836	-0.304776	0.126627	0.0439221	-0.132059	-0.0363271	-0.114175	-0.00320326	-0.153449	0.0469573	0.0357911	-0.0863846	0.0915093	-0.0631706	-0.0578626	-0.145569	-0.163583	-0.313482	-0.103738	-0.123064	-0.259201	-0.0595704	-0.30057	-0.353183	-0.174012	-0.00915132	-0.0459658	-0.404977	-0.127999	-0.148713
CGGA_715	-0.441119	-0.488545	-0.525652	-0.660423	-0.507094	-0.321484	0.27073	-0.422648	0.240389	-0.460488	0.422696	0.430431	-0.558155	-0.527868	-0.234867	-0.169357	-0.391791	-0.34217	0.39788	-0.515394	0.267298	0.504996	-0.400475	-0.501067	-0.532798	0.346861	-0.252734	-0.395707	0.281143	0.472105	-0.470884	-0.293954	-0.396376	-0.433564	-0.498455	-0.190768	-0.274954	-0.51816	-0.164745	0.256035	0.166294	-0.305358	-0.172655	0.445194	0.341378	-0.216384	-0.164467	0.165909	0.453687
CGGA_752	-0.131781	-0.0197464	0.21004	0.0839052	-0.135746	-0.00824432	-0.178095	0.0924695	0.478842	0.193679	0.133163	0.486709	0.183635	-0.262579	-0.0451247	-0.250761	0.208779	-0.0662586	0.363209	0.0110465	0.425545	0.138315	-0.152242	-0.0768629	0.516018	0.19064	0.0730096	0.210622	0.148802	0.0182381	0.128164	-0.0205295	0.203041	0.152864	0.0316243	-0.203914	-0.167165	0.107329	-0.0801743	0.284179	0.547488	0.315725	0.186852	0.512429	0.0593604	-0.134202	-0.00450633	0.0906662	0.142402
CGGA_760	0.0916026	-0.421019	-0.484551	-0.389867	-0.252258	-0.141847	0.252599	-0.0664957	0.195163	-0.257738	0.266554	0.200157	-0.277158	-0.385092	-0.269266	0.0931412	-0.322078	-0.293639	0.213979	-0.23399	0.295853	0.201929	0.0436921	-0.290928	0.141432	0.194568	0.0697087	0.0602976	0.149297	0.314796	-0.248868	-0.0977387	-0.258784	-0.273287	-0.349769	-0.0257992	-0.184324	0.265323	-0.0926412	0.22255	0.412983	0.0223633	-0.549924	0.360672	0.203782	-0.10209	-0.0956595	0.130139	0.109526
CGGA_762	-0.388312	-0.595032	-0.484673	-0.647205	-0.506618	-0.406917	0.413813	-0.456901	0.359576	-0.491718	0.458002	0.400045	-0.534897	-0.369312	-0.496786	-0.0896815	-0.423328	-0.406778	0.288407	-0.594078	0.51156	0.140992	-0.33105	-0.623772	-0.367219	0.252995	-0.372356	-0.317538	0.343827	0.299932	-0.62427	0.0121449	-0.35316	-0.435556	-0.596685	-0.178027	-0.0477038	-0.100427	-0.072319	0.0456073	0.441763	-0.394409	-0.677707	0.150201	0.211879	-0.209681	-0.332077	0.26089	0.312248
CGGA_785	-0.247617	-0.349766	-0.234475	-0.392759	-0.382523	-0.168809	-0.0415462	-0.015565	0.213279	-0.437791	-0.0837631	0.107909	-0.100898	-0.385862	-0.305877	-0.282828	-0.255592	-0.347351	0.256382	-0.490074	0.365327	0.0582857	-0.332153	-0.323701	-0.350083	0.0810398	-0.364036	-0.204677	-0.261414	-0.145569	-0.41183	-0.301907	-0.231634	-0.38468	-0.418434	-0.182078	-0.360029	-0.429605	-0.266752	-0.0211905	0.291558	0.167739	-0.26197	0.282198	-0.215599	-0.0780002	-0.129817	-0.231107	0.168713
CGGA_812	0.0981058	-0.48564	-0.339151	-0.39284	-0.304884	-0.126689	0.0904419	0.362376	-0.0609884	0.443722	0.0771326	0.109186	-0.202168	0.678637	0.297418	-0.196933	0.410203	-0.330329	0.0162697	0.636987	0.0937993	0.14278	-0.112078	0.64714	0.430027	0.082326	0.317858	0.49283	-0.0712634	0.0556054	0.525184	0.15964	0.325249	0.610296	0.6344	0.139969	0.237936	0.529788	0.0419666	0.0992053	0.293616	0.283454	-0.0505974	-0.215893	0.136531	0.0335741	0.271116	-0.0224177	-0.398299
CGGA_818	-0.25644	0.201544	0.239207	0.128714	0.0738024	-0.178688	0.309595	-0.0152441	0.150185	0.422596	0.415246	0.126782	-0.340746	0.108592	-0.0288487	0.057889	0.353029	-0.0329546	-0.0509105	0.464563	0.198645	0.126589	-0.0244242	0.533394	0.00556324	0.0222986	0.226167	0.378091	0.296671	0.273288	0.324307	0.297079	0.419313	0.411928	0.51142	0.184536	0.22337	-0.287296	0.0391111	0.092111	-0.381412	-0.299144	-0.156809	-0.234102	0.353271	0.133382	0.0215735	0.117597	0.0293492
CGGA_835	0.028297	-0.416059	-0.0321779	-0.083264	-0.215782	0.100991	-0.175996	-0.0121484	0.218727	-0.295578	-0.22718	-0.231374	0.22563	-0.0943665	-0.133224	-0.340969	-0.227981	-0.0751492	0.123916	-0.339878	0.246964	0.106546	-0.084936	-0.399373	-0.385256	0.205445	-0.296807	-0.292885	-0.354471	-0.245532	-0.357138	-0.306842	6.74612e-05	-0.24853	-0.383323	-0.285758	-0.414259	-0.0234725	-0.306306	-0.159025	0.490006	0.188919	0.324757	0.154549	-0.175538	-0.214646	-0.339958	-0.273196	-0.23843
CGGA_838	-0.289598	-0.161144	-0.228948	-0.226585	-0.0958829	-0.0253422	0.42452	-0.249706	0.0230286	-0.496428	0.241442	0.32485	-0.14716	-0.495127	-0.120201	-0.275172	-0.441745	-0.0689573	0.297513	-0.585431	0.287397	0.375167	-0.159556	-0.536714	-0.347151	0.160887	-0.393042	-0.415612	0.144337	0.225568	-0.597474	-0.285825	-0.416826	-0.584774	-0.590898	-0.246516	-0.426936	-0.268432	-0.215923	0.310317	0.189349	-0.258703	-0.3112	0.148437	0.101555	-0.0884441	-0.264115	-0.0348016	0.10659
CGGA_843	-0.303461	-0.413547	-0.357794	-0.404091	-0.305515	-0.226562	0.338001	-0.370892	-0.0142797	-0.5768	0.163422	0.0118906	-0.394832	-0.611926	-0.436084	-0.0237162	-0.427282	-0.146998	0.0165232	-0.619041	0.260159	-0.00152201	-0.139472	-0.589264	-0.295995	-0.188154	-0.332399	-0.430411	0.131723	0.0109833	-0.599662	-0.0412073	-0.516413	-0.564443	-0.602845	-0.187732	-0.424805	0.128846	-0.0584815	-0.236604	0.293408	-0.41935	-0.462098	0.0705661	-0.147638	-0.100109	-0.42947	0.0816222	0.036252
CGGA_856	-0.0979779	-0.4591	-0.126632	-0.333268	-0.334278	-0.110053	-0.226484	-0.213858	-0.172709	-0.475394	-0.276049	-0.143936	0.119446	-0.166636	-0.383478	-0.246461	-0.425406	-0.182406	-0.11452	-0.452996	-0.0354913	0.0808973	0.134834	-0.488032	-0.345608	0.0203521	-0.344717	-0.422477	-0.287719	-0.352321	-0.487577	-0.329417	-0.284893	-0.310951	-0.420559	-0.243509	-0.349394	0.217869	-0.317383	-0.287108	0.173712	0.0544403	0.137246	-0.170556	-0.213733	-0.376214	-0.347556	-0.0707105	-0.153682
CGGA_858	-0.311055	-0.561341	-0.506639	-0.676572	-0.610572	-0.346813	0.17473	-0.413345	0.353233	-0.462599	0.457158	0.458185	-0.574333	-0.567981	-0.274913	0.0107331	-0.428612	-0.362388	0.372235	-0.609039	0.232762	0.473386	-0.372026	-0.597374	-0.271037	0.280321	-0.385716	-0.449672	0.428526	0.468813	-0.552511	-0.164638	-0.388791	-0.504879	-0.570358	-0.141598	-0.328517	-0.412004	-0.233199	0.266774	0.385595	-0.151094	-0.558935	0.221656	0.430121	-0.211249	-0.339	0.371252	0.26619
CGGA_864	-0.259916	-0.461487	-0.25642	-0.515773	-0.267887	-0.226029	0.253128	-0.00905158	0.432655	-0.0185969	0.304452	0.510859	-0.513137	0.00510393	-0.0222966	0.158803	0.0364863	-0.354616	0.331901	0.0644641	0.501186	0.161546	-0.198189	0.0580001	0.398816	0.116819	0.0268636	0.187232	0.356142	0.272677	0.128387	0.256684	0.222062	0.207876	0.109477	0.236263	0.109543	-0.213722	-0.0780101	0.362558	0.656709	-0.100777	-0.0851242	0.342567	0.0913759	0.228103	-0.140135	0.383255	0.542659
CGGA_892	-0.206157	-0.465765	-0.170654	-0.573189	-0.203677	-0.212229	-0.054031	-0.108006	0.236573	-0.501959	-0.303414	0.00072434	-0.185385	-0.112487	-0.314117	-0.0165318	-0.160543	-0.332446	-0.0350494	-0.382757	0.266162	0.0383707	0.00163911	-0.307124	0.0656871	-0.0299861	-0.170891	-0.386688	-0.182068	-0.298232	-0.432518	-0.0835307	-0.343567	-0.494348	-0.406514	-0.17597	-0.36395	0.1558	-0.187834	-0.0495391	0.281403	-0.265808	-0.358203	-0.0113365	-0.330612	0.168392	-0.236975	-0.156897	-0.037339
CGGA_893	-0.38793	-0.275547	-0.129653	-0.444405	-0.34678	-0.260832	0.33127	-0.316486	0.0589985	-0.526062	0.400705	0.273725	-0.201725	-0.475208	-0.271331	-0.284145	-0.572529	-0.265767	0.104645	-0.638813	-0.107161	0.292844	-0.266965	-0.627837	-0.480145	0.151038	-0.532765	-0.36981	0.318496	0.291587	-0.617728	-0.362627	-0.519827	-0.649999	-0.667157	-0.265506	-0.224012	-0.602544	-0.0398993	0.26444	-0.215744	-0.233609	-0.0957964	-0.235967	0.195233	-0.0875007	-0.16076	0.238574	0.370187
CGGA_898	-0.499791	-0.577025	-0.380456	-0.508745	-0.52219	-0.302307	0.33929	-0.221065	0.346842	-0.379819	0.513312	0.45617	-0.457454	-0.42255	-0.30897	-0.162173	-0.42456	-0.195759	0.291897	-0.520729	0.143764	0.285038	-0.39486	-0.596966	-0.718056	0.258951	-0.327411	-0.309524	0.372307	0.378058	-0.436445	-0.111129	-0.159302	-0.397811	-0.524688	-0.0414379	0.105841	-0.412317	0.0687517	0.32212	0.227063	-0.0755838	-0.415088	0.0678261	0.297933	-0.194135	-0.226902	0.309732	0.455854
CGGA_909	-0.162906	-0.164343	0.00318052	-0.0291739	0.1164	0.0915057	0.0778079	-0.0337572	0.456732	-0.356979	-0.000982209	0.245344	0.227871	0.0223309	-0.239804	0.0672482	-0.254894	0.0571681	0.366604	-0.209336	0.436886	0.179813	0.164739	-0.294189	-0.0487991	0.000921633	-0.266554	-0.339097	0.053855	0.189464	-0.394769	0.0593009	-0.00795017	-0.0166853	-0.109283	-0.117292	-0.185431	0.200421	-0.158203	0.183202	0.238879	-0.0521674	-0.338269	0.266352	0.413506	0.0936232	-0.0594507	0.146414	0.289339
CGGA_D04	-0.355149	0.0234824	0.192007	-0.0419897	-0.0171641	-0.0218026	0.13373	-0.153333	0.431566	-0.59898	-0.172251	0.180909	-0.079906	-0.551866	-0.052577	-0.304754	-0.482595	-0.280101	0.240665	-0.67831	0.391851	-0.259721	-0.423701	-0.657713	-0.425451	-0.133219	-0.463936	-0.387518	-0.0634039	-0.234224	-0.62633	-0.430737	-0.479547	-0.555294	-0.598151	-0.310435	-0.381241	-0.293213	-0.260862	0.109163	0.373311	0.078622	0.175873	0.250149	-0.258182	-0.252429	-0.24266	0.0276866	-0.170313
CGGA_D07	-0.263342	-0.00833371	-0.188941	-0.188655	-0.27137	-0.00934688	-0.083401	-0.0739401	0.372368	-0.286864	-0.093473	0.299682	0.209047	-0.166655	-0.329095	-0.221609	-0.271113	-0.156284	0.45252	-0.0987713	0.478095	0.354826	0.0956208	-0.174695	-0.522164	0.029366	0.00195281	-0.412327	-0.183788	0.244445	-0.193434	-0.235472	0.0629264	-0.122674	-0.0301457	-0.272306	-0.00813086	0.0106004	-0.349864	0.11306	0.500078	0.195131	-0.235053	0.330802	0.385266	-0.291857	-0.140974	-0.167272	0.230856
CGGA_D15	-0.326775	-0.118006	-0.110969	-0.0447955	0.0309477	-0.274326	0.195434	-0.372332	-0.245022	-0.586946	-0.0705778	-0.119294	0.0714722	-0.537627	-0.398378	-0.21076	-0.449097	-0.155272	-0.34955	-0.589901	0.0464893	-0.0216476	-0.171464	-0.60906	-0.436467	-0.178017	-0.402346	-0.532493	-0.0684413	-0.205087	-0.614774	-0.299375	-0.57198	-0.530042	-0.576189	-0.478439	-0.460792	-0.230037	-0.215615	-0.226106	-0.0589297	-0.324375	-0.499095	-0.436618	-0.109794	-0.183274	-0.433154	-0.0833053	-0.0979002
CGGA_D20	-0.302626	-0.544681	-0.460692	-0.538412	-0.503171	-0.274496	0.416055	-0.301784	0.265233	-0.482475	0.469987	0.46526	-0.519243	-0.627714	-0.082997	-0.24157	-0.512781	-0.243088	0.43207	-0.481408	0.111257	0.481163	-0.313166	-0.449212	-0.448136	0.146097	-0.374397	-0.300959	0.422388	0.472452	-0.428248	-0.327952	-0.40361	-0.433057	-0.504068	-0.148043	-0.236278	-0.544674	-0.104271	0.401089	-0.052785	0.0458025	-0.244457	0.323392	0.37935	-0.255489	-0.0218083	0.313294	0.151524
CGGA_D29	-0.382394	-0.268232	-0.400264	-0.34884	-0.282297	-0.105332	0.0960146	-0.46292	0.375235	-0.535529	-0.00605064	-0.304208	0.0544254	-0.403016	-0.42055	-0.303612	-0.386769	-0.230261	0.1266	-0.554438	0.320152	-0.141445	-0.189739	-0.57357	-0.455763	-0.11769	-0.283023	-0.43896	-0.11526	-0.145335	-0.594521	-0.372616	-0.413339	-0.516027	-0.587601	-0.276848	-0.329058	-0.410756	-0.0748666	-0.0584254	0.61506	-0.0877443	-0.468173	-0.121847	-0.148507	-0.380597	-0.266489	-0.127716	0.0318263
CGGA_D40	-0.194341	-0.163206	-0.304689	0.0052158	-0.293301	0.0267147	0.147829	-0.20729	0.424297	-0.242463	0.218382	0.156084	0.162147	0.204797	-0.134297	0.0491811	-0.254316	-0.0799665	0.260418	-0.0488082	0.375447	0.214442	0.103522	-0.0840367	-0.313466	0.245453	0.0895666	-0.23219	0.114462	0.372542	-0.0832236	-0.0332341	-0.0589781	0.0485513	0.0975516	0.0841229	0.191466	-0.408498	0.0237791	0.0964242	0.363806	-0.00315412	-0.213342	0.355073	0.510723	-0.0224969	0.152461	0.0544565	0.271985
CGGA_D47	0.195825	0.272061	0.215517	0.237543	0.307275	0.176142	0.141067	0.0621609	0.205543	0.20656	-0.171221	0.0513069	0.133201	0.342191	0.273007	0.308257	0.362666	0.288607	0.273088	0.317667	0.239937	0.208899	0.440608	0.273543	0.355042	0.153775	0.341156	0.0260053	-0.0298775	0.247637	0.45493	0.100435	0.348947	0.350381	0.388895	0.187242	0.237073	0.104164	-0.0551931	-0.226856	0.292296	0.0590141	0.28475	0.178203	0.37275	-0.000906643	0.00750413	0.0110129	0.17669
CGGA_243	-0.234072	0.0517591	0.156591	0.0126134	-0.0485413	-0.0308695	0.165399	-0.185676	-0.0464084	-0.421379	0.00231243	0.0177616	-0.0941934	-0.385502	-0.289659	-0.27103	-0.229973	0.18683	0.032011	-0.508517	0.16746	-0.165309	0.197308	-0.493338	-0.484261	-0.0760936	-0.223215	-0.456423	-0.137474	-0.267555	-0.36801	-0.190078	-0.393094	-0.478571	-0.513939	-0.312996	-0.276959	-0.464136	-0.184773	-0.0769965	-0.0425686	-0.494097	-0.0614406	0.118687	-0.23297	-0.225445	-0.50168	-0.190776	0.0574941
CGGA_1140	-0.266367	-0.20314	-0.202085	-0.412099	-0.426488	-0.198448	0.0272661	-0.152961	0.37327	-0.0176692	0.243566	0.421557	-0.344016	-0.168609	0.103246	-0.316485	-0.28533	-0.322743	0.489786	-0.0154504	0.183433	0.480481	-0.191954	-0.0029539	-0.298134	0.32916	-0.281323	-0.152093	0.216761	0.381007	0.071552	-0.323606	-0.0305604	-0.17815	-0.0842893	-0.111131	-0.148257	-0.474583	-0.268326	0.309645	-0.10838	0.101744	0.268517	0.194942	0.321305	-0.0609226	0.0765966	0.199436	0.372338
CGGA_1281	-0.359324	-0.501327	-0.346507	-0.533606	-0.566029	-0.360015	0.271442	-0.41359	0.279768	-0.33217	0.490945	0.444145	-0.46587	-0.378032	-0.0751667	-0.280649	-0.349271	-0.348233	0.420043	-0.24124	0.067605	0.529371	-0.240107	-0.222566	-0.530429	0.27793	-0.225567	-0.331735	0.381646	0.509037	-0.171519	-0.22945	-0.138288	-0.194604	-0.130484	-0.129453	-0.176236	-0.367436	-0.242091	0.43716	-0.12761	-0.0858736	-0.236809	0.355035	0.434339	-0.206348	-0.25881	0.28624	0.44514
CGGA_1292	-0.184152	-0.041517	-0.0695062	-0.0856114	-0.383042	-0.161663	0.0476343	-0.353382	0.0536798	0.0932434	0.179358	0.0825834	-0.306757	0.0431176	-0.100797	-0.154095	-0.0767659	0.0636948	0.043473	0.0435902	-0.177952	0.384789	-0.0461527	0.0994161	-0.528377	0.0356064	-0.216521	-0.248212	0.132894	0.223645	0.0354674	-0.079966	-0.142693	0.0700986	0.176941	-0.148172	-0.146471	-0.126827	-0.197608	0.0559647	-0.395943	-0.190252	0.271018	-0.125933	0.0932009	-0.136366	-0.043156	0.0962839	0.111628
CGGA_1411	0.477026	-0.270854	-0.380636	-0.326279	-0.423076	-0.194264	0.216554	0.187689	-0.020502	0.63469	0.260142	0.294499	-0.239412	0.599386	0.498238	0.196684	0.446729	-0.249175	0.075287	0.657068	-0.404676	0.211446	0.0461324	0.682744	0.670385	0.344891	0.441594	0.586327	0.31123	0.390999	0.701019	0.369964	0.535091	0.655893	0.651875	0.403379	0.463717	0.591405	0.277837	0.0368549	0.117678	0.502576	0.439729	-0.133921	0.368569	0.37912	0.460218	0.208375	0.154293
CGGA_565	-0.214687	-0.475611	-0.502235	-0.516985	-0.573273	-0.389916	0.248121	-0.246499	-0.0533416	-0.0955929	0.481632	0.489247	-0.396443	-0.280239	-0.350736	0.0960818	-0.254025	-0.293187	0.118161	-0.358053	-0.0578673	0.385326	-0.230118	-0.401806	-0.260536	0.374952	0.00518306	0.0812457	0.479775	0.44913	-0.0608631	0.0132556	0.0521742	-0.186575	-0.351792	-0.00164017	0.273857	-0.285	0.026733	0.177531	0.196235	0.00813766	-0.524935	0.146813	0.351692	-0.13985	0.013811	0.391414	0.478701
CGGA_630	-0.23835	-0.552829	-0.366183	-0.630105	-0.592042	-0.204607	0.246646	-0.223942	0.39365	-0.369851	0.350451	0.405042	-0.306404	-0.35131	-0.280863	-0.195198	-0.148138	-0.29362	0.349433	-0.383101	0.451238	0.44517	-0.379461	-0.27037	-0.0875619	0.182489	-0.258736	-0.287855	0.288419	0.327587	-0.344928	-0.291193	-0.47085	-0.464932	-0.483153	-0.181316	-0.355176	-0.0180578	-0.270888	0.296858	0.316067	-0.361412	0.0523036	0.465984	0.137627	0.0145791	-0.226776	0.163651	0.235655
CGGA_D58	-0.122257	-0.302792	-0.404261	-0.392704	-0.393529	-0.343411	0.142248	-0.0420217	0.248967	0.138907	0.235655	0.342017	-0.291667	0.125069	0.0548351	-0.321683	-0.0267139	-0.274065	0.23783	0.285513	0.0810326	0.372528	-0.177106	0.203647	-0.0808624	0.244727	0.0979809	0.16515	0.294639	0.31602	0.152359	-0.182841	0.149771	0.241039	0.279467	-0.08766	0.0675449	0.174874	-0.10875	0.27848	0.00562521	0.277321	0.0393385	-0.201756	0.201406	-0.03978	-0.124006	0.191399	0.396995
CGGA_1027	-0.0927546	0.240072	0.144608	0.348522	0.28218	0.107478	-0.0709923	0.297005	-0.407571	0.126093	-0.190241	-0.370167	-0.24884	0.259206	0.432838	0.0059255	0.341778	0.179902	-0.165465	0.321732	-0.312397	-0.188767	0.112369	0.336042	0.338506	0.0591138	0.0660425	0.199622	-0.279957	-0.240301	0.2654	0.0696731	-0.116993	0.159445	0.305161	0.158029	-0.195709	0.155749	-0.0853028	0.0144211	-0.242456	-0.15238	0.191869	-0.0676755	-0.298544	0.169364	0.0563692	-0.327525	-0.108448
CGGA_1189	-0.0426236	-0.0012959	-0.00697306	0.0501542	0.126433	-0.0443231	0.133358	-0.327478	0.216032	-0.577811	-0.0162918	-0.0652139	-0.0157784	-0.27828	-0.380318	0.042599	-0.211626	0.134645	-0.311883	-0.477334	0.226904	0.0498396	-0.0302358	-0.499657	0.153693	0.00822759	-0.359718	-0.462419	-0.0392242	-0.247997	-0.542955	-0.220495	-0.519778	-0.57104	-0.509735	-0.260176	-0.440374	0.257728	-0.176833	-0.148733	0.0839895	-0.391026	-0.292042	-0.0321403	-0.152793	-0.197712	-0.207993	0.00981969	-0.180037
CGGA_1190	-0.127239	0.552234	0.245486	0.599121	0.458579	0.380067	0.0636175	-0.0364902	-0.329943	-0.30211	-0.139064	-0.36093	0.388365	-0.0522525	-0.270243	0.0249255	-0.222586	0.393873	-0.0649531	-0.139027	-0.189356	0.248858	0.0620363	-0.0846924	-0.310367	0.00989605	-0.12936	-0.417631	-0.0576768	0.0871728	-0.191006	-0.0883879	-0.162884	-0.116684	0.0370929	-0.223549	-0.223521	-0.0953387	-0.0909739	-0.14544	-0.325092	-0.109092	-0.100819	-0.067058	0.366707	0.00633246	-0.0185732	-0.0451561	-0.150419
CGGA_314	-0.116204	-0.471033	-0.422952	-0.505042	-0.371147	-0.420196	0.0367687	-0.371704	0.236158	-0.269837	-0.0327577	0.327163	-0.391159	-0.399988	-0.380303	-0.0713662	-0.162457	-0.330948	0.0517415	-0.229708	0.401528	-0.213722	-0.162512	-0.235782	0.229402	0.0525249	0.0501143	-0.212326	0.0687292	-0.0505643	-0.354191	0.068997	-0.251103	-0.229027	-0.238951	-0.031491	0.069022	-0.119257	0.0116999	0.167971	0.5816	-0.320519	-0.359987	0.140827	-0.174424	-0.0813735	-0.459966	0.146637	0.101691
CGGA_337	-0.0306262	-0.333011	-0.353545	-0.406398	-0.455522	-0.326837	0.331526	0.148825	0.166497	0.550322	0.3722	0.228754	-0.309937	0.420503	0.277385	-0.142786	0.421278	-0.294456	0.0881987	0.594265	-0.268801	0.242481	0.00595894	0.504847	0.206736	0.322722	0.340453	0.470321	0.187126	0.382766	0.654849	0.246715	0.463993	0.507268	0.535821	0.270529	0.0655504	-0.288922	0.308444	0.0997116	-0.0288221	-0.042521	0.0761071	0.00809477	0.319327	0.322537	0.0940753	0.0105265	0.0636646
CGGA_431	0.118948	0.278267	0.411385	0.526627	0.319495	0.242753	-0.198007	-0.0839233	-0.220267	-0.431433	-0.276081	-0.400662	0.290911	-0.259395	-0.238781	0.0901901	-0.189031	0.389617	-0.126188	-0.237854	-0.141707	0.0216211	0.345839	-0.243464	-0.326	-0.196645	-0.016489	-0.426801	-0.314824	-0.300683	-0.149002	-0.242584	-0.394554	-0.339159	-0.245807	-0.0627004	-0.34827	-0.18677	0.0335094	-0.450983	-0.0742795	-0.238756	-0.14639	0.0683303	-0.238506	-0.197897	-0.361787	-0.364791	-0.434649
CGGA_490	-0.252128	-0.373746	-0.0542003	-0.215619	-0.211538	0.0630639	0.17375	-0.164525	0.415886	-0.463652	0.0456821	0.0461095	-0.0671169	-0.261306	-0.167689	-0.186509	-0.475675	-0.303326	0.352948	-0.460275	0.418377	0.0962754	-0.182264	-0.481834	-0.352358	0.0954407	-0.45196	-0.225728	-0.0583291	-0.00953038	-0.403531	-0.290416	-0.282898	-0.382403	-0.488138	-0.19515	-0.261883	-0.342019	-0.284978	-0.0900665	0.567126	0.178228	-0.0404445	0.218247	-0.146265	-0.104578	-0.259264	0.00632918	0.0713405
CGGA_510	-0.353534	-0.506181	-0.277858	-0.420251	-0.405041	-0.224247	0.0812318	-0.0585115	0.241232	-0.0514537	0.207158	0.168355	-0.394286	-0.141841	-0.236473	-0.0670192	0.311285	-0.232281	-0.016347	0.0979672	0.431064	-0.171204	-0.227405	0.0287093	-0.210666	-0.109008	0.185913	-0.0138405	0.069485	-0.0151019	-0.0211073	-0.00683543	0.0511527	-0.136654	0.0193468	-0.140731	-0.136029	-0.365817	-0.0852697	-0.0384434	0.587715	-0.123873	-0.426867	-0.106941	-0.0918645	-0.101353	-0.459675	0.0825319	-0.133859
CGGA_560	-0.195294	0.352799	0.276518	0.371826	0.416943	0.293851	-0.110904	0.0165911	0.045442	-0.296275	-0.289631	-0.212008	0.460108	0.0503471	-0.410665	-0.106362	-0.308773	0.184074	0.219834	-0.0621123	0.297075	0.11763	0.0540313	-0.165659	-0.183701	-0.026308	0.0965408	-0.484826	-0.289412	-0.0304848	0.116882	-0.121029	-0.146319	-0.0858115	0.131791	-0.201023	-0.136868	-0.234784	-0.328985	-0.1908	-0.0487489	-0.263619	0.305459	0.269338	0.263116	0.0597641	-0.216261	-0.306592	-0.212331
CGGA_598	-0.0622282	0.121632	0.149767	0.303103	0.248432	0.276221	0.0522498	-0.264042	0.148521	-0.449315	-0.222673	-0.272874	0.334486	-0.368745	-0.322313	-0.222523	-0.267779	0.221778	0.0619192	-0.464801	0.159058	0.0427954	0.145703	-0.457916	-0.143642	-0.0996302	-0.375214	-0.534518	-0.234148	-0.329843	-0.496993	-0.317127	-0.37155	-0.569419	-0.449629	-0.263227	-0.44565	0.0408194	-0.262854	0.0120927	0.295846	-0.183888	0.0376241	-0.0394671	-0.22087	-0.32005	-0.427515	-0.153802	-0.126902
CGGA_641	-0.218423	-0.307977	-0.290405	-0.344918	-0.121863	-0.133811	0.0655414	-0.31926	-0.325689	-0.49754	-0.0336829	-0.311735	-0.21751	-0.301089	-0.36305	-0.0684415	-0.483311	0.05402	-0.31284	-0.557932	-0.318534	0.0689871	-0.0430824	-0.502366	-0.0601001	0.0369234	-0.232975	-0.394348	-0.00168261	-0.0556078	-0.533501	-0.0327726	-0.479582	-0.527907	-0.532435	-0.230118	-0.355635	0.188086	-0.141879	-0.305246	-0.020747	-0.171622	-0.552488	-0.143322	-0.0593907	-0.249106	-0.341048	-0.0926778	-0.147013
CGGA_D27	-0.267924	0.184797	0.243798	0.29114	0.0998434	0.0313195	-0.212639	-0.0492492	-0.255133	-0.127827	-0.0576302	-0.282894	0.153275	-0.101133	-0.352062	0.135415	-0.0536013	0.291049	-0.172316	0.0537809	0.0401404	-0.131484	-0.0617663	-0.0746023	-0.205069	-0.0195759	0.0148536	-0.21819	-0.0808475	-0.14178	0.0319134	0.155704	-0.0483659	-0.137713	0.210395	-0.0854832	-0.158934	-0.320277	-0.0484698	-0.223785	0.013551	-0.286167	-0.264634	-0.218152	0.237069	0.0926041	-0.443795	-0.168447	-0.0261425
CGGA_D45	0.0377036	0.142613	0.104987	0.437981	0.148703	0.255047	0.097033	-0.0533565	0.156261	-0.266353	0.0846855	-0.125663	0.240091	-0.11238	-0.0287386	0.0353849	-0.0759305	0.235421	0.0849157	0.0568801	0.292699	0.376482	0.287952	0.0105526	-0.0285092	0.12485	0.0825616	-0.450752	0.0833113	0.235647	-0.149181	0.123222	-0.113027	-0.0362679	0.195485	-0.145714	-0.127431	0.109852	0.037441	-0.222611	-0.0667828	-0.102388	-0.066873	0.292295	0.397293	-0.211386	-0.0675094	0.0767509	-0.0175449
CGGA_D52	-0.309477	0.0909493	-0.1439	0.289455	-0.0667669	0.0208977	0.170267	-0.392167	0.0466588	-0.418738	0.381389	0.51001	0.0472169	-0.368123	-0.0949006	-0.129624	-0.345408	0.100887	-0.128853	-0.48011	-0.178897	0.469165	0.122017	-0.444474	-0.56065	0.294931	-0.198534	-0.471143	0.0124357	0.32105	-0.51311	-0.199248	-0.34061	-0.424279	-0.417518	-0.18963	-0.355138	-0.294472	-0.0460697	0.193118	0.165185	0.1054	0.396105	0.18889	0.285721	-0.258054	-0.119422	-0.145238	0.241436
CGGA_277	-0.307967	-0.279551	-0.0770942	-0.122793	-0.265114	0.0350992	-0.221326	-0.190864	0.386936	-0.0505017	-0.0160213	0.336192	0.0925245	-0.0193844	-0.122108	-0.353607	-0.294137	-0.208601	0.463706	-0.0393587	0.331868	0.536821	-0.126782	-0.178926	-0.264245	0.253033	-0.210644	-0.374898	-0.0865755	0.259737	0.0817564	-0.415256	0.0832184	0.0727709	0.00755681	-0.304614	-0.216808	-0.403954	-0.441479	0.256328	0.0595864	0.206339	0.492915	0.399808	0.320684	-0.242517	-0.0242248	-0.16469	0.368792
CGGA_1246	-0.155329	0.0676252	0.199627	0.196434	-0.158355	0.114523	-0.289458	-0.130591	0.11264	0.0202835	-0.335934	-0.205537	0.295297	-0.0657814	-0.270498	-0.336949	0.034245	0.0639087	-0.0357399	-0.00114699	0.211808	0.143498	0.121059	-0.116472	-0.380834	-0.00990401	-0.0681095	-0.323773	-0.347182	-0.183635	0.0518717	-0.425305	-0.251207	-0.157019	-0.151301	-0.31593	-0.348711	-0.324953	-0.390681	-0.0154405	0.192366	-0.00159809	0.388077	0.0311178	-0.21901	-0.0279818	-0.514982	-0.349165	-0.0279899
CGGA_1022	0.444279	0.336243	0.0393785	-0.214473	0.0867973	-0.128153	-0.210189	0.265921	-0.340141	0.571725	-0.144409	-0.0736846	-0.292998	0.185031	0.530143	0.260005	0.44416	-0.115309	-0.133626	0.526945	-0.118937	-0.231552	0.22501	0.524918	0.608361	0.0681464	0.306324	0.401509	-0.147623	-0.0863417	0.409432	0.433613	0.56468	0.463536	0.482674	0.394627	0.369466	0.503063	0.345906	0.0163794	-0.35834	0.326294	-0.00320066	0.22653	-0.172388	0.16188	0.497043	-0.174473	0.346133
CGGA_269	0.261437	-0.341097	-0.244499	-0.455693	-0.262783	-0.231689	0.272711	0.322591	0.349235	0.604183	-0.0398434	0.248472	-0.397611	0.625773	0.368443	0.2216	0.613159	-0.369191	0.092201	0.786933	0.252462	-0.147872	0.170283	0.788941	0.611996	0.0890789	0.495943	0.590056	0.156476	0.140154	0.778612	0.4856	0.578112	0.711816	0.749143	0.378633	0.352986	0.383116	0.26662	-0.00378099	0.209539	0.36184	-0.315757	-0.16951	0.0575451	0.305909	0.359495	0.0945168	-0.0659673
CGGA_796	-0.0663494	-0.10858	-0.234578	-0.421381	-0.280174	-0.115301	-0.136977	0.011173	0.0766077	0.243426	-0.358267	0.283777	-0.431759	-0.174888	-0.246374	-0.174518	0.131315	-0.409367	0.339521	0.286084	0.0624201	0.0138002	-0.0890903	0.344894	0.0673719	-0.271201	0.23376	0.0240162	-0.0467601	-0.099472	0.237779	-0.0208309	0.334675	0.157842	0.272229	-0.127357	0.15032	0.343063	-0.209928	0.284015	0.113402	0.292058	-0.614414	0.339101	-0.256888	0.0406254	0.085396	-0.125438	0.499158
CGGA_1013	-0.12581	-0.184092	0.116827	-0.144702	-0.0965623	0.021174	-0.0557791	0.236033	-0.209674	-0.0885573	-0.255124	-0.247007	0.320754	-0.0728223	-0.144908	0.0120988	-0.283476	-0.209564	-0.265887	-0.252775	-0.0531042	-0.124719	-0.172124	-0.182368	0.292498	-0.21486	-0.116314	0.00515897	0.00970635	-0.21308	-0.0118176	-0.168761	-0.147732	-0.082253	-0.246987	-0.0402236	0.0226866	0.288273	-0.0475995	-0.0277324	-0.0218712	-0.0197002	-0.322216	-0.338471	-0.212837	-0.0900071	0.0784087	0.0651229	-0.332135
CGGA_1020	0.0782611	-0.194951	-0.0853177	-0.265813	-0.0398071	-0.135537	-0.0375996	0.442843	-0.35682	0.157126	-0.252623	-0.309942	-0.0124961	0.195173	0.00897554	0.0947405	-0.045973	-0.165976	-0.303426	-0.0277603	-0.332063	-0.399899	-0.0577657	-0.0695015	0.277112	-0.261616	0.123809	0.232879	0.11281	-0.234091	0.0827295	0.120072	0.164282	-0.124176	-0.113755	0.00860395	0.124082	0.306399	0.260978	-0.336153	-0.334195	-0.00109054	-0.238761	-0.199878	-0.242016	0.14363	-0.0488829	0.0958398	-0.23074
CGGA_1330	0.388533	0.328163	0.206893	0.239292	0.308209	0.203354	-0.407544	0.11515	0.153179	0.461024	-0.442711	-0.416219	0.191027	0.30938	0.459763	-0.311055	0.322929	0.0149363	0.176965	0.516624	0.2029	-0.352739	0.0620447	0.555464	0.248994	-0.180311	0.382847	0.233591	-0.436633	-0.412972	0.414188	-0.146498	0.368472	0.359614	0.473848	0.0101976	0.0912288	0.28777	-0.117426	0.0131256	0.19509	0.354543	0.499518	0.131453	-0.394684	-0.13616	0.30302	-0.371034	-0.08964
CGGA_1406	0.41437	0.246756	0.227297	0.237468	0.240125	0.105491	-0.124327	0.345704	-0.112726	0.572398	-0.0667075	-0.47301	0.122078	0.502335	0.372355	0.0758728	0.56228	0.226469	-0.159126	0.589794	-0.123815	-0.433975	0.171548	0.617063	0.56951	-0.00458242	0.410477	0.520635	-0.047634	-0.164732	0.627722	0.386986	0.499134	0.587211	0.570861	0.399533	0.338433	0.137022	0.299116	-0.143332	-0.293851	0.0661964	0.193228	-0.0756509	-0.198322	0.202444	0.265258	-0.0122999	-0.379375
CGGA_256	0.0197091	-0.353539	0.0769872	-0.357948	-0.304698	-0.272218	0.396973	0.196994	0.244215	0.297527	0.463086	0.243402	-0.394417	0.100681	0.204855	0.205906	0.305405	-0.226254	-0.0231129	0.394152	0.0811474	-0.00803112	-0.120816	0.428685	0.0838078	0.37703	0.36535	0.439724	0.383696	0.344323	0.4438	0.326423	0.320672	0.267442	0.372603	0.270715	0.38096	-0.140011	0.43042	0.278028	-0.0461333	0.00755624	-0.331556	0.379176	0.241236	0.1831	0.302463	0.371154	-0.0514155
CGGA_580	-0.231344	0.0537055	0.0316461	-0.0836069	0.111113	0.235154	-0.0017367	0.108678	0.318622	-0.18689	0.0349999	0.310347	0.271316	-0.0550846	0.0778444	-0.066999	-0.155611	-0.0366483	0.17548	-0.262933	-0.129131	0.23528	-0.184576	-0.189663	-0.174747	-0.0222084	-0.222806	-0.126715	-0.0526502	0.0857741	-0.17429	-0.286988	-0.22145	-0.128246	-0.253716	0.0364193	-0.134213	-0.348279	0.125487	0.201285	-0.141618	0.15566	0.364339	0.443789	-0.076936	0.070468	0.201351	0.0433194	0.198729
CGGA_607	-0.229588	0.307025	0.292515	0.163336	-0.0324079	-0.0380135	0.196683	0.011332	0.0643155	-0.291585	-0.0136273	0.0101655	-0.0128529	-0.236374	-0.225309	0.184037	-0.254484	0.268897	0.00900598	-0.371823	0.0889814	-0.292929	-0.00490148	-0.482134	-0.236521	-0.156631	-0.132112	-0.145157	0.0735302	-0.166569	-0.491518	-0.0773388	-0.197788	-0.370208	-0.358154	-0.0403512	-0.0819843	-0.291655	0.0978486	0.0130186	0.100443	-0.17538	-0.274325	0.0871812	-0.217093	0.093345	-0.266814	0.0308573	-0.149599
CGGA_632	0.108204	-0.0169303	-0.0124844	0.263043	0.341502	0.0256567	-0.181184	0.0553407	-0.425325	0.220278	-0.373511	-0.153907	0.227856	-0.119795	-0.000189194	0.126849	-0.0694866	0.247671	-0.117709	-0.0594429	-0.459656	-0.297659	0.096533	-0.0656741	0.330256	-0.281872	0.146697	0.215162	0.00828182	-0.330081	0.13898	0.0293044	-0.00112246	0.250456	0.0332294	-0.0468599	-0.0632301	0.404664	0.160342	0.0356061	-0.417639	0.054225	-0.593161	-0.282956	-0.370214	-0.157738	0.0823149	0.134447	0.0397098
CGGA_662	-0.21885	-0.203828	0.00448631	-0.208565	-0.218566	-0.120475	-0.19015	0.0801309	0.0351383	-0.184863	-0.201207	-0.0151506	-0.186276	-0.365699	-0.191113	-0.0525454	-0.218297	-0.0551205	0.10126	-0.331534	0.367685	-0.331082	-0.00939673	-0.2877	-0.464064	-0.18639	-0.311992	-0.149875	-0.207655	-0.35215	-0.634632	-0.164262	-0.195016	-0.464415	-0.397322	-0.11774	-0.258505	-0.352767	-0.237363	0.148724	0.19767	-0.0120967	-0.231068	-0.149163	-0.324625	-0.107731	-0.359843	-0.141878	0.27912
CGGA_694	0.161004	-0.0584029	0.00749345	-0.357423	-0.221746	-0.231327	-0.141793	0.261988	-0.335119	0.55955	-0.230971	-0.308213	-0.0997461	0.437179	0.159894	0.0340956	0.458083	-0.236811	-0.00132312	0.625632	-0.00637303	-0.393327	0.0774806	0.694761	0.402536	0.0553577	0.428754	0.500067	-0.0954472	-0.164623	0.598568	0.318349	0.503026	0.531912	0.512891	0.188646	0.286523	0.231244	0.135826	0.0583683	0.114617	0.319822	-0.316743	-0.349406	-0.193198	-0.0601678	0.29283	-0.0618809	-0.28345
CGGA_698	-0.00580855	-0.0852099	0.0542936	-0.300442	-0.185563	-0.102475	0.162785	0.123275	-0.0831441	0.0983844	0.168161	-0.206028	-0.142336	0.236207	-0.208166	0.035271	0.155974	0.11348	-0.0686498	0.0995863	0.114215	-0.360686	-0.196503	0.141438	-0.343986	0.0243217	0.0673654	0.361757	0.193006	-0.0729837	0.253023	0.258625	-0.0152737	0.104756	0.124134	0.0892847	0.222652	-0.458426	0.328033	0.317214	-0.298272	-0.19729	-0.445268	-0.428277	-0.0213807	0.170385	0.299228	0.179723	0.124409
CGGA_704	0.0194282	0.535263	0.324345	0.482292	0.479214	0.068619	-0.139832	0.0437427	-0.376905	0.298278	-0.157276	-0.411401	0.349209	0.0830737	-0.392063	-0.114164	0.195108	0.121691	-0.346809	0.0576971	-0.246528	-0.296373	-0.158864	0.0932969	-0.333873	-0.337042	-0.00116825	-0.131836	-0.248326	-0.214625	0.0904773	-0.102413	0.164209	0.0546347	0.169239	-0.194571	0.166029	-0.170428	-0.127308	-0.177256	-0.265802	-0.189383	0.473584	-0.343898	0.0948414	-0.159442	-0.280615	-0.170943	-0.0857877
CGGA_725	-0.226774	-0.320092	-0.267254	-0.436558	-0.304303	-0.231113	-0.0455974	-0.171057	0.0856521	-0.43706	-0.0340701	0.0450485	-0.447429	-0.405175	-0.293525	-0.101288	-0.188998	-0.38639	0.102511	-0.238422	0.397163	-0.412691	-0.333082	-0.258406	-0.214103	-0.171378	-0.24917	-0.301745	0.00935038	-0.194118	-0.384659	-0.185897	-0.307691	-0.298079	-0.241849	-0.233366	-0.190027	-0.045158	-0.214616	0.0786734	0.502717	-0.18496	-0.531231	-0.16011	-0.306653	-0.129028	-0.251637	0.03648	0.112885
CGGA_757	-0.103034	-0.142494	-0.0646306	-0.429936	-0.139705	-0.00867008	-0.131	-0.0629962	0.324135	-0.471914	-0.131095	-0.275591	-0.354355	-0.529383	-0.183866	0.11627	-0.389434	0.0134246	0.225609	-0.60869	0.242251	-0.331364	-0.183836	-0.600461	0.011065	-0.334761	-0.285879	-0.259178	-0.131515	-0.309808	-0.576499	-0.109951	-0.250249	-0.548106	-0.597882	-0.184597	-0.0938478	0.0349574	0.0181472	-0.0279796	0.285122	-0.164818	-0.468817	0.435935	-0.279934	-0.183772	-0.0900839	-0.13481	0.0387308
CGGA_815	0.083592	-0.482494	-0.363034	-0.480562	-0.298029	-0.19116	0.166027	0.307354	-0.204363	0.430021	-0.20465	0.0233962	-0.287072	0.487925	0.0798504	0.0427492	0.50318	-0.431926	-0.092487	0.547767	-0.144929	-0.438205	-0.22168	0.565008	0.308069	-0.0940442	0.431257	0.427869	-0.0723043	-0.185717	0.518973	0.287157	0.169275	0.540637	0.566331	0.26616	0.317992	0.263548	0.229832	0.0295156	0.185936	0.221176	-0.217805	-0.167343	-0.211807	0.277964	0.404579	-0.0727651	-0.280182
CGGA_834	0.188279	0.703997	0.377744	0.659031	0.634328	0.115805	0.0372339	-0.0744718	-0.313008	0.366212	-0.00964857	-0.405584	0.442267	-0.0916391	0.0709218	0.321916	0.324637	0.503233	-0.278222	0.268584	-0.300114	-0.287769	0.408434	0.290241	0.00107213	0.0571467	0.266529	0.246159	-0.246281	-0.162756	0.224864	0.305233	0.275311	0.11923	0.172605	0.2533	0.270295	0.350727	0.33022	-0.20538	0.1405	0.0516424	0.15144	0.0131539	-0.263944	0.183261	0.203575	-0.218969	-0.0225926
CGGA_884	-0.446831	-0.193661	-0.058451	-0.244625	0.0841049	-0.0647119	0.095115	-0.198671	-0.140723	-0.414609	-0.208425	-0.329372	-0.0355846	-0.398589	-0.511417	0.0115782	-0.399994	-0.00576932	-0.249893	-0.590582	-0.224521	-0.345186	-0.218901	-0.536174	-0.396285	-0.3299	-0.353996	-0.323347	0.0943012	-0.308309	-0.460298	-0.184352	-0.39229	-0.45849	-0.545259	-0.358773	-0.28018	-0.196783	0.00821143	-0.00212578	-0.0885818	-0.387653	-0.440718	-0.211574	-0.226989	-0.302637	-0.42491	0.0506429	-0.048896
CGGA_904	-0.0796655	0.278138	0.0788388	0.300944	0.324283	0.0424226	-0.182626	-0.209277	-0.456217	-0.229807	-0.28981	-0.269235	0.286194	-0.359702	-0.248958	-0.0698624	-0.192181	0.18743	-0.430139	-0.391778	-0.318594	-0.166348	-0.228899	-0.414823	-0.156529	-0.249689	-0.239523	-0.27415	-0.101273	-0.3503	-0.0455738	-0.282551	-0.295103	-0.396619	-0.368641	-0.281847	-0.197084	-0.0568554	-0.00461191	-0.452955	-0.244482	-0.301545	0.00818545	-0.373893	-0.268276	-0.201529	0.115979	-0.0400956	-0.213042
CGGA_905	-0.0288976	-0.115048	0.0826067	-0.231869	-0.0962812	-0.243247	0.225877	0.0785966	0.0182194	0.295775	0.195529	-0.0028162	-0.169309	0.269917	0.100839	0.0644933	0.232907	-0.330106	-0.0399465	0.193634	0.0471388	-0.489474	-0.219273	0.258458	0.210192	-0.165945	0.227096	0.299845	0.344439	-0.0400664	0.109287	0.196773	0.301723	0.390758	0.285389	0.147264	0.107274	0.075609	0.17477	0.205764	-0.0840707	0.220514	-0.132193	-0.317947	-0.201358	0.076778	0.339481	0.285896	-0.320619
CGGA_908	0.139369	0.074146	0.0340702	-0.123931	-0.155254	-0.0953857	-0.11288	-0.248471	-0.15737	-0.372275	-0.272954	-0.254025	0.233286	-0.356012	-0.377927	0.0305111	-0.327034	-0.0178748	-0.382653	-0.475004	-0.0351768	-0.464076	0.0205288	-0.476237	-0.0635849	-0.302817	-0.390027	-0.205537	0.000804091	-0.384533	-0.521396	0.0690755	-0.326405	-0.472312	-0.461285	0.0283279	-0.128589	-0.122592	0.0954989	-0.160814	-0.0424089	-0.289028	-0.235442	-0.242503	-0.338243	-0.169125	-0.338488	0.161786	-0.39025
CGGA_J024	-0.0760537	-0.295438	-0.186994	-0.353456	-0.243286	-0.0606978	0.068154	0.1905	0.188763	0.366597	-0.110662	-0.012785	-0.0942201	0.162658	0.41212	-0.0773122	0.139202	-0.410645	0.0476814	0.31709	0.257227	-0.0560875	-0.259077	0.301052	0.387206	-0.0282268	0.162538	0.349853	0.180398	0.0490237	0.25682	-0.0538289	0.254274	0.246932	0.281223	0.083683	0.162567	0.352319	0.0376549	0.138111	0.0117118	0.244223	-0.259038	-0.114955	-0.102392	0.161182	0.176643	0.162229	-0.261098
CGGA_J042	0.423947	-0.143255	-0.0764858	-0.165531	-0.0188124	-0.00321745	0.0695408	0.172831	-0.409275	0.601311	-0.171295	-0.305831	-0.35053	0.439538	0.525088	0.280219	0.501669	0.0632104	-0.381035	0.698318	-0.435514	-0.37265	0.339461	0.730246	0.175395	0.0192575	0.435332	0.551622	-0.0698011	-0.0369197	0.703349	0.396136	0.51412	0.639298	0.675849	0.279813	0.406904	-0.137443	0.395747	-0.0882503	-0.234683	0.206094	-0.119319	-0.473386	-0.0791256	0.156391	0.413269	0.112383	-0.0169529
CGGA_1004	-0.0571186	-0.321735	-0.248937	-0.322187	-0.251187	-0.152018	-0.43105	0.318036	-0.248148	0.61061	-0.337224	-0.177392	-0.0914786	0.665558	0.336519	-0.122581	0.39663	-0.369853	-0.209257	0.639297	-0.358852	-0.233072	-0.0956906	0.612976	0.567456	-0.126457	0.26963	0.513202	-0.13842	-0.239768	0.723121	0.158515	0.467089	0.664342	0.633535	0.253245	0.11837	0.524238	-0.0938617	-0.0100851	-0.537843	0.345072	-0.308038	-0.445925	-0.229609	0.0947915	0.125345	-0.217191	-0.368471
CGGA_1059	0.480998	0.682344	0.392605	0.721379	0.647065	0.410942	-0.384418	0.106714	-0.449685	0.493526	-0.430668	-0.39552	0.518568	0.137535	0.333624	0.00826852	0.4453	0.452438	-0.239133	0.433685	-0.265115	-0.309456	0.28977	0.43328	0.416041	-0.0611354	0.257948	0.248816	-0.293135	-0.398146	0.40529	-0.107262	0.231439	0.352063	0.451386	0.0844042	-0.0187357	0.166096	0.138004	-0.0469324	-0.309707	0.307963	0.470713	-0.159587	-0.349072	-0.15589	0.103786	-0.182971	-0.426167
CGGA_1071	0.433569	0.568944	0.26866	0.524661	0.336196	0.324225	-0.240549	0.184569	-0.372157	0.340026	-0.313217	-0.455003	0.199353	0.213744	0.58008	0.282326	0.362113	0.324565	-0.318403	0.463501	-0.283104	-0.223746	0.452959	0.536578	0.148328	-0.0941238	0.304065	0.474344	-0.453465	-0.317488	0.326525	0.319378	0.287457	0.443999	0.434218	0.184816	0.298225	0.378353	0.122455	-0.264443	-0.307736	0.160222	0.396686	0.0972723	-0.233401	0.153144	0.481216	-0.365929	0.145895
CGGA_738	0.104912	-0.273657	-0.0791536	-0.113595	0.271994	0.104026	0.17526	0.471185	0.144286	0.558548	0.270727	0.17119	-0.152861	0.60062	0.0502607	0.145618	0.574529	0.0630584	-0.103564	0.713132	0.0312471	0.00661839	0.360505	0.702029	0.313036	0.195448	0.399853	0.600266	0.220779	0.179791	0.630261	0.523103	0.433182	0.648971	0.716125	0.40308	0.399848	0.1429	0.38116	0.166108	0.107257	0.0467832	0.2323	-0.00447515	0.387272	0.341744	0.480885	0.249446	0.319201
CGGA_1006	0.220963	0.674413	0.171004	0.62933	0.625146	0.432313	-0.19985	0.433921	-0.312494	0.251001	-0.255533	-0.349045	0.47398	0.398944	0.287653	0.230523	0.00132424	0.352493	-0.417445	0.417117	-0.557344	-0.0451726	0.232061	0.286103	-0.0713622	-0.108567	0.0902984	0.172793	-0.392475	-0.023318	0.364984	0.170975	0.30551	0.465147	0.460257	0.250343	0.209933	0.557369	0.114522	-0.175844	-0.234771	0.0928188	0.362621	-0.293478	0.266433	0.168876	0.38559	-0.370404	-0.124829
CGGA_1034	0.253932	0.0567463	0.121026	-0.00871024	0.426653	0.102694	-0.0173459	0.539016	-0.303274	0.440557	-0.0669027	-0.326263	-0.108696	0.414215	0.203902	0.267291	0.402103	0.0522408	-0.312773	0.40358	-0.300313	-0.418639	0.0505335	0.524556	-0.0627804	0.0903805	0.376772	0.50528	-0.243001	-0.155321	0.377028	0.379583	0.420918	0.49483	0.409594	0.259841	0.254467	-0.132323	0.215383	-0.156821	-0.280693	0.118046	0.187863	-0.480073	-0.176126	0.433688	-0.0360717	-0.212509	-0.0867393
CGGA_1079	0.0546451	0.42526	0.266763	0.169791	0.174092	0.0239898	-0.4562	0.0298213	0.165303	0.477157	-0.41127	0.18695	0.305057	0.244144	0.118419	-0.169338	0.323145	-0.141699	0.109104	0.492851	0.201097	0.0125644	0.0425272	0.505646	0.175722	-0.145239	0.185228	0.28522	-0.353122	-0.22661	0.551233	-0.0850009	0.439743	0.449796	0.40244	0.031702	0.144853	0.346822	-0.239259	-0.151219	-0.432507	0.30651	0.0764468	-0.275741	-0.185521	-0.00334911	0.20114	-0.391865	0.174532
CGGA_1081	0.0650875	0.205329	0.0081692	0.339658	0.0886344	0.0935101	-0.237973	-0.206111	-0.0637146	0.297089	-0.15647	0.157913	0.247646	0.316714	0.207048	0.163625	0.112829	0.232627	-0.398544	0.0778267	-0.464699	0.124493	0.24575	0.0650709	-0.0697882	-0.0428012	0.220571	-0.142091	-0.232217	-0.159712	0.102319	-0.115509	0.367721	0.107556	0.125057	-0.0196673	0.123494	0.457134	-0.195857	-0.0527324	0.0144258	0.334278	0.49705	-0.332423	-0.25749	-0.0945387	0.0192864	-0.162797	0.192758
CGGA_1145	0.471288	0.343298	0.41378	0.406658	0.111055	0.360945	-0.250757	0.348329	0.0338289	0.499291	-0.225405	-0.156171	0.148925	0.510725	0.480231	0.150468	0.30836	0.05386	0.0342003	0.540004	-0.084549	-0.123395	0.350111	0.560001	0.562099	0.0714061	0.354736	0.426208	-0.303926	-0.0723785	0.472554	0.269795	0.511696	0.473817	0.510744	0.31483	0.285625	0.592675	-0.0644054	-0.181715	-0.0446616	0.35211	0.46343	0.13657	-0.12795	0.263828	0.44015	-0.334898	-0.0339017
CGGA_1263	-0.373969	-0.477034	-0.275176	-0.536772	-0.447198	-0.235226	-0.224712	-0.116757	-0.341925	0.104504	-0.28957	0.00177056	-0.108137	0.0401162	-0.271976	-0.37108	-0.249917	-0.314825	-0.250565	0.0135007	-0.455232	0.159181	-0.152788	0.0550174	-0.231166	-0.082919	-0.29622	-0.242542	-0.274612	-0.0714087	0.159026	-0.253667	0.109823	0.22888	0.0586589	-0.350972	-0.166323	-0.02381	-0.504927	-0.0556347	-0.204034	0.0337577	-0.217969	-0.434435	-0.0716424	-0.34953	-0.288417	-0.277574	0.137508
CGGA_1280	-0.177398	0.606847	0.420305	0.493699	0.481854	0.136719	-0.294715	0.171829	0.0630688	0.177154	-0.251881	0.0286361	0.116746	-0.0753548	-0.271615	-0.15938	0.116734	0.36937	0.037594	0.17427	0.0251777	-0.2567	-0.00622143	0.183635	-0.112307	-0.27846	0.122334	0.106468	-0.136774	-0.128833	0.268984	-0.0859079	-0.102594	0.114164	0.185943	-0.132678	0.0099461	0.0997778	0.0387946	0.186391	-0.178828	0.0074973	-0.137608	-0.17771	-0.266312	0.0939362	0.0889821	-0.212176	0.283044
CGGA_1284	0.459492	0.512581	0.143439	0.446564	0.234975	0.275448	-0.134495	0.517295	-0.0517775	0.509799	-0.174079	-0.382168	0.121126	0.428235	0.6291	0.274987	0.458895	0.249747	-0.0628574	0.555815	-0.0788981	-0.414215	0.413279	0.570186	0.307031	0.243424	0.341712	0.631507	-0.0195398	-0.13738	0.540516	0.453858	0.454554	0.489936	0.52853	0.489814	0.355985	0.602746	0.38337	0.031181	-0.00297582	0.374386	0.565149	0.200539	-0.175002	0.424907	0.508784	-0.0278433	-0.166585
CGGA_1340	0.0901142	0.372304	0.03604	0.418452	0.0817819	0.129292	0.119305	-0.273911	0.106034	-0.152648	0.111044	-0.0348928	0.0504804	-0.415296	-0.12119	-0.0131406	-0.173041	0.335834	-0.00831974	-0.504161	-0.243861	0.122701	-0.0608414	-0.369783	-0.488031	-0.281019	-0.253199	-0.155813	-0.0934932	0.0266107	-0.474322	-0.150138	-0.105823	-0.414233	-0.503436	-0.292039	-0.111017	-0.621154	-0.12755	0.0813551	-0.458364	-0.060995	-0.197426	0.0900327	-0.0395597	-0.235117	-0.157902	-0.136058	0.251187
CGGA_1408	0.15355	0.173271	-0.0479867	0.0640391	0.364913	-0.141334	-0.053893	0.0734557	-0.3645	0.505778	-0.293536	0.0488388	0.125963	0.621778	0.186616	-0.0572442	0.351914	-0.177102	-0.195789	0.621884	-0.425293	-0.330519	0.028583	0.599005	0.583258	-0.194177	0.291409	0.386358	0.022521	-0.154443	0.665117	0.260057	0.404577	0.605856	0.597944	0.139761	0.322934	0.602455	0.188706	-0.222591	-0.441008	0.168415	-0.459871	-0.204331	-0.21799	0.0119981	0.251912	-0.0305278	0.0267653
CGGA_330	0.0920319	0.152152	0.0770129	-0.275762	-0.118874	-0.244382	-0.083461	0.147567	-0.104126	0.639531	-0.107355	0.147754	-0.162776	0.551594	0.281715	0.223125	0.505907	-0.0148639	-0.119978	0.667	0.117305	-0.336823	0.243635	0.679037	0.493435	0.026069	0.444924	0.601651	-0.00819035	0.0478137	0.716639	0.466899	0.628319	0.635455	0.613505	0.363225	0.464084	0.303871	0.292118	-0.115105	-0.18931	0.298752	-0.0819895	-0.0911964	-0.0703684	0.235201	0.187724	-0.0440783	0.191842
CGGA_426	0.241907	-0.098267	-0.165886	-0.228085	-0.293941	0.0269163	-0.333455	0.326726	-0.59071	0.399966	-0.273833	-0.441353	-0.0442867	0.314232	0.275316	0.354144	0.339728	-0.106837	-0.444822	0.483691	-0.525941	-0.384254	-0.0794924	0.463416	0.378837	-0.164574	0.368053	0.422215	-0.289795	-0.274092	0.433748	0.47178	0.438851	0.484431	0.472336	0.339455	0.322553	0.567339	0.263783	-0.226786	-0.1591	-0.158214	-0.401452	-0.454084	-0.223114	0.399715	0.207285	-0.246697	-0.00995747
CGGA_448	0.524909	0.208076	-0.00118937	0.111427	-0.0443039	0.127312	-0.0644463	0.382817	-0.187573	0.548598	0.122268	-0.248397	-0.0946444	0.590452	0.596933	0.37602	0.501326	0.0711977	-0.188772	0.587461	-0.218093	-0.185008	0.350901	0.612558	0.27629	0.255242	0.412013	0.588784	-0.0735162	0.176398	0.486381	0.514651	0.604777	0.565113	0.521908	0.493005	0.504905	0.442555	0.340214	-0.259901	-0.0112809	0.463875	0.431099	0.0259087	0.0636652	0.342783	0.588769	-0.03811	-0.099995
CGGA_488	-0.16099	0.331368	0.111665	0.508355	0.289397	0.095114	-0.00749976	-0.158384	-0.491551	-0.0324732	0.0556512	-0.292612	0.19282	0.0608434	-0.332262	0.355607	-0.131836	0.392324	-0.348253	-0.0212499	-0.270534	-0.32559	0.278276	-0.164102	-0.357907	-0.056055	0.182423	0.0880049	-0.0643539	-0.0729473	0.0111568	0.203678	-0.190761	-0.041973	-0.06034	0.031744	0.0782247	-0.0749598	0.201428	-0.452097	-0.267096	-0.239606	-0.530083	-0.376593	-0.0773474	-0.168643	0.0537567	-0.14798	0.0854508
CGGA_564	0.139497	0.604091	0.424143	0.587288	0.45657	0.124238	-0.199738	0.128687	0.329595	0.419425	-0.266755	0.334957	0.436144	0.303099	0.0498562	0.042423	0.364347	0.255796	0.307785	0.491608	0.369414	0.0888357	0.387921	0.491324	0.54622	-0.0776787	0.349656	0.189504	-0.129527	0.139755	0.487908	0.0961553	0.474905	0.392309	0.510083	0.130622	0.36547	0.175619	0.0812262	0.349074	0.197251	0.326186	0.262172	0.381561	0.375682	0.0948057	0.272024	-0.140957	0.41979
CGGA_578	0.096687	0.217173	0.0940963	0.307334	0.327881	-0.011597	-0.223118	0.0045585	-0.253273	0.115238	-0.185371	-0.376936	0.0493551	0.106695	-0.269424	-0.106871	0.472928	0.319479	-0.291484	0.399512	-0.401215	-0.293867	-0.0243124	0.464962	-0.322016	-0.240532	0.324766	0.0207398	-0.267272	-0.12518	0.324556	0.0951558	-0.109823	0.282653	0.427433	-0.0727822	-0.212653	-0.528901	0.1688	-0.264578	0.216186	-0.23621	0.280292	-0.378749	-0.146247	-0.154846	-0.384537	-0.252645	-0.454392
CGGA_599	0.095663	0.380033	0.0499171	0.0956735	0.228935	-0.137258	-0.295268	-0.256283	0.0126194	-0.101702	-0.301434	-0.203943	0.0761287	0.071979	-0.0668648	0.112005	-0.20204	-0.0352636	0.0905707	-0.177919	0.0839214	-0.471256	0.0252216	-0.227487	0.211637	-0.243893	0.0290532	0.023809	-0.193032	-0.277631	-0.132869	0.103664	0.0750012	-0.129874	-0.183595	0.170527	0.211503	0.300788	0.0367117	-0.298086	0.122255	0.0968501	-0.17528	-0.305778	-0.365261	-0.0826171	0.165765	-0.227403	-0.0592252
CGGA_616	0.221368	0.426431	0.225088	0.205589	0.338675	-0.0552514	-0.157655	0.20063	-0.522521	0.51406	-0.184234	-0.0787024	-0.0365829	0.131959	0.312163	0.393234	0.220809	0.0840704	-0.398631	0.504371	-0.434666	-0.30864	0.265116	0.468957	0.569273	-0.0547386	0.354596	0.482605	0.0292169	0.054848	0.405617	0.416347	0.559824	0.389015	0.482678	0.341387	0.498147	0.489269	0.240736	-0.157194	-0.282223	-0.0539861	-0.279716	-0.353965	0.162277	0.119007	0.375702	0.11683	0.301422
CGGA_643	0.146097	0.294346	0.280822	0.569297	0.294439	0.379491	-0.0969094	0.0878648	-0.332071	0.0762373	-0.235376	-0.33294	0.251552	0.263091	-0.0629652	-0.177099	0.102042	0.469456	-0.187239	0.216576	-0.306602	0.225288	0.407279	0.178673	-0.304578	-0.146836	0.0959212	-0.187765	-0.293674	-0.0954054	0.301077	-0.0749829	-0.0461287	0.20455	0.282962	-0.161642	-0.202513	0.148929	-0.148137	-0.391369	-0.201078	-0.0389667	0.459614	-0.14835	0.204351	-0.0650668	-0.174631	-0.208902	-0.316823
CGGA_678	0.28928	0.216931	-0.0389788	0.0346924	0.268746	0.112494	-0.184373	0.494213	-0.521561	0.334415	-0.222077	-0.15652	0.0688662	0.324996	0.467992	0.230894	0.282624	-0.0403904	-0.3898	0.464171	-0.386754	-0.369155	0.118393	0.450528	0.638962	0.0358038	0.264699	0.326179	-0.218136	-0.132204	0.31195	0.416565	0.489333	0.384339	0.457144	0.220543	0.269435	0.470158	0.173506	-0.233512	-0.198768	-0.0194421	-0.166499	-0.203361	0.179576	0.313998	0.43622	-0.160307	-0.0124551
CGGA_727	0.154764	0.576985	0.263763	0.486772	0.406414	0.154687	-0.128624	0.141228	-0.229298	0.331911	-0.302348	0.252891	0.156501	0.174986	0.00659309	0.0167389	0.351342	0.312825	0.00780968	0.458047	-0.0339242	-0.202709	0.275208	0.509987	0.299018	-0.182257	0.209007	0.30782	-0.188402	-0.284061	0.457769	0.0539022	0.0536071	0.272327	0.308296	0.023149	0.185962	0.43646	0.0889834	-0.105344	-0.181901	0.0256774	-0.0643636	-0.0683252	-0.328611	0.208619	0.179838	-0.206971	0.272054
CGGA_791	0.483602	0.320342	0.177339	0.482095	0.499644	0.252899	0.154726	0.132536	-0.035722	0.303028	0.176099	0.151985	0.450292	0.188978	0.193382	0.173703	0.32619	0.529542	-0.261006	0.363843	-0.376856	0.0974024	0.410641	0.317596	0.135458	-0.153002	0.243925	0.23418	0.200025	0.13198	0.402732	0.00682938	0.21239	0.129313	0.335873	0.0422304	0.0925305	0.0777512	0.126155	-0.22231	-0.158548	-0.018639	0.210279	-0.362648	0.079418	-0.001904	0.13873	0.168746	0.138291
CGGA_D11	0.416602	0.494	-0.198809	0.476965	0.389672	0.227953	-0.368546	0.283125	-0.116469	0.444497	-0.322784	-0.226449	0.392625	0.483108	0.187777	0.260871	0.495765	0.194342	-0.286456	0.619745	-0.342429	-0.253907	0.154228	0.599579	0.444451	-0.187079	0.390786	0.476904	-0.142536	-0.197933	0.547622	0.285288	0.248639	0.438583	0.546472	0.208953	0.305902	0.698473	0.196414	-0.297981	-0.191409	0.436408	0.533514	0.0145007	-0.247726	0.257605	0.386764	-0.00301514	-0.219375
CGGA_D16	0.516506	-0.116717	-0.244547	0.141337	-0.152289	-0.0681066	-0.160522	0.344877	-0.362349	0.559234	-0.030557	-0.408866	-0.142169	0.53731	0.341342	0.464566	0.42653	0.0812528	-0.432173	0.634151	-0.435871	-0.247646	0.419834	0.699361	0.423126	0.0148797	0.441711	0.622165	-0.0419725	0.0253513	0.582354	0.452192	0.510469	0.527571	0.584818	0.462582	0.521034	0.584733	0.319569	-0.408376	-0.369234	0.253408	0.178773	-0.356003	-0.0790634	0.289272	0.304564	-0.067059	-0.180252
CGGA_D44	0.137523	0.168738	0.14371	0.462184	0.264797	0.204426	-0.135772	0.227985	-0.0179173	-0.0548292	0.0314674	0.244329	0.251133	0.109819	-0.0709121	0.276655	0.131309	0.331284	-0.143261	0.211671	-0.0872964	-0.285611	0.212145	0.180673	0.160277	-0.145801	-0.00476838	0.105062	0.0387394	0.01783	0.0212051	0.232903	0.0916784	-0.0394297	0.249246	0.182297	0.154081	0.261517	0.120188	-0.162417	-0.263168	0.0625346	-0.111634	-0.132078	0.21873	0.222978	-0.0756678	0.205352	0.295277
CGGA_1061	-0.390943	0.556591	0.486756	0.519082	0.530653	0.148172	-0.142077	-0.226042	-0.375731	-0.353856	-0.386298	-0.330513	0.273624	-0.443714	-0.199551	-0.00792626	-0.422054	0.412549	-0.350095	-0.582448	-0.375071	-0.32756	-0.00640138	-0.595937	-0.460841	-0.290882	-0.23571	-0.383307	-0.293717	-0.392093	-0.424902	-0.140965	-0.383412	-0.602912	-0.591109	-0.223285	-0.163483	-0.236632	0.017047	-0.297671	-0.452101	-0.196047	-0.346966	-0.26768	-0.34193	-0.266706	-0.162127	-0.228642	-0.16169
CGGA_1094	0.282101	0.397733	0.458261	0.608984	0.524646	0.152526	-0.352766	0.263512	-0.525851	0.209554	-0.385936	-0.322214	0.546076	0.18279	-0.136315	0.175563	0.11141	0.391899	-0.433856	0.224193	-0.513929	-0.325136	-0.0113183	0.126081	0.14786	-0.34073	0.0222268	0.128583	-0.215273	-0.336666	0.33171	-0.0617217	-0.0162626	0.0701991	0.195069	-0.216382	-0.120503	0.516845	-0.054672	-0.319	-0.589407	-0.255902	0.326523	-0.342742	-0.330512	0.003864	-0.304643	-0.162488	-0.39241
CGGA_1113	0.318275	0.310625	0.352539	0.480124	0.388787	0.339503	0.0798962	-0.245257	0.0619593	-0.184021	-0.258321	-0.349257	0.301614	0.278783	0.185523	0.2267	-0.0646103	0.377079	0.12643	-0.0666024	-0.0131846	-0.103	0.433439	-0.0582942	0.400644	-0.0780837	0.00232384	-0.29221	-0.192081	-0.103646	-0.2678	-0.0560353	-0.106754	-0.246604	-0.131078	-0.0605226	-0.0679987	0.422612	-0.0317106	-0.199593	-0.0273458	-0.0843249	0.148169	0.374517	-0.182819	-0.307174	0.269663	-0.320807	-0.263933
CGGA_1146	0.155759	0.2346	0.339915	0.330755	0.29141	0.274689	-0.252215	0.215299	0.0348826	0.313338	-0.313669	-0.0947291	0.322801	0.32262	0.288487	0.092529	0.0623406	0.197567	-0.0650743	0.354918	0.227745	-0.129261	0.126156	0.2826	-0.0402965	0.0459804	0.0523544	0.212476	-0.205747	0.0112055	0.210848	0.0334926	0.458548	0.210402	0.385964	0.0021757	0.238717	-0.206276	0.0421068	0.287144	0.303402	0.16986	0.360249	-0.250185	0.351478	-0.0311601	0.451267	-0.0443308	0.221166
CGGA_1160	0.618221	0.370656	0.272912	0.289722	0.398621	0.149115	-0.301563	0.388434	-0.12063	0.486534	-0.136189	-0.335767	0.283586	0.218415	0.654891	0.190847	0.340778	0.25193	0.0128965	0.467602	-0.144881	-0.208941	0.386979	0.486313	0.477836	-0.0925162	0.217963	0.396185	-0.297318	-0.253294	0.432416	0.159529	0.486039	0.273435	0.406441	0.117877	0.085629	0.368725	-0.0528323	0.0908654	-0.202861	0.249747	0.550039	-0.164933	-0.206782	0.0682915	0.319514	-0.302402	0.237402
CGGA_1215	0.439268	0.351222	0.169002	0.344745	0.348597	-0.0183863	-0.228534	0.2792	-0.290973	0.437339	-0.117905	-0.377912	-0.0231771	0.452661	0.39453	0.372759	0.503042	0.487361	-0.312757	0.471984	-0.407266	-0.460915	0.397869	0.573071	0.375227	0.0619498	0.437315	0.549542	-0.193308	-0.241233	0.419784	0.24194	0.47659	0.46782	0.460803	0.337767	0.338521	0.266884	0.450602	-0.159589	-0.0662588	0.304913	0.429492	-0.220021	-0.348194	0.342427	0.363046	0.00643788	-0.241189
CGGA_1231	-0.339041	-0.419416	-0.175289	-0.200433	-0.176792	-0.111962	-0.311986	0.219011	-0.347455	0.590737	-0.32221	-0.0575475	0.239374	0.585164	-0.150805	-0.16508	0.222739	-0.330224	-0.120818	0.629945	-0.349581	0.0372864	-0.0694397	0.591748	0.463052	-0.154348	0.204207	0.426908	-0.171579	0.0631458	0.640253	0.160185	0.547764	0.566466	0.640736	-0.0952312	0.187648	0.252171	-0.265431	-0.306795	-0.333534	0.203064	0.113618	-0.434163	0.29398	0.00877606	0.0911182	-0.197496	-0.0171157
CGGA_1307	0.205528	0.473534	0.601926	0.635153	0.534225	0.411663	-0.334471	0.476977	-0.235222	0.500593	-0.328552	-0.469089	0.448921	0.450538	0.427923	0.113561	0.466703	0.43967	-0.391621	0.460078	-0.428314	-0.387869	0.232172	0.536555	0.221797	-0.206875	0.334428	0.315802	-0.205246	-0.341775	0.382107	0.0569609	0.376547	0.365371	0.46783	0.217667	0.171809	0.237599	0.161562	-0.171694	-0.209217	0.21235	0.48812	-0.299646	-0.333024	0.19748	0.382516	-0.144074	-0.166786
CGGA_1322	-0.26025	0.179212	0.329681	0.204368	0.180803	0.0184117	-0.218125	-0.21735	0.0303618	-0.420261	-0.335663	-0.352428	0.189957	-0.255289	-0.27099	-0.139007	-0.437841	0.228511	-0.0256376	-0.606792	0.141387	0.201496	0.0506308	-0.644229	-0.539771	-0.181403	-0.354411	-0.513643	-0.337622	-0.352014	-0.637438	-0.313391	-0.322261	-0.576011	-0.610276	-0.265564	-0.214616	-0.383947	-0.195871	-0.145462	-0.355928	-0.115748	0.350899	-0.133352	-0.36482	-0.178011	-0.367511	-0.243375	-0.274096
CGGA_1329	0.314596	0.0780811	0.10902	0.185884	0.26098	0.157415	-0.164279	0.00457481	-0.137842	-0.0472342	-0.217017	-0.330964	0.159385	0.0943319	0.249903	0.032597	0.267141	0.241645	-0.165529	-0.0823496	-0.406619	-0.389463	-0.0398054	-0.0640314	0.186774	-0.307298	-0.169895	0.0346877	-0.149628	-0.250463	0.00617182	0.0962947	-0.113502	-0.00546174	-0.0924278	0.079502	-0.150939	-0.0146716	0.15557	-0.00791481	-0.191949	-0.0362965	0.456233	-0.27112	-0.367888	0.0132574	0.142885	-0.0627033	0.067544
CGGA_1374	-0.255562	0.311676	0.345666	0.150593	0.351662	-0.015104	-0.10819	0.459081	-0.426742	0.35908	-0.0633286	-0.51337	-0.185242	0.438136	0.548142	0.164265	0.31616	0.0361297	-0.458809	0.479305	-0.423192	-0.430287	-0.0558654	0.473757	0.109879	-0.124813	0.140685	0.398062	-0.120431	-0.24157	0.409717	0.311958	0.319351	0.370214	0.463737	0.257362	0.0805794	0.026525	0.30285	-0.204647	-0.443386	-0.121131	0.286623	-0.406561	-0.324024	0.269752	0.480797	0.0257566	-0.0874111
CGGA_1388	0.286311	0.282482	0.335595	0.244673	0.242651	0.131208	-0.159422	0.557139	-0.0132789	0.602397	-0.141395	-0.0703711	-0.0599109	0.577293	0.366074	0.0701976	0.591893	-0.0457974	-0.164444	0.692947	-0.133988	-0.377239	-0.189959	0.705859	0.26992	-0.0369165	0.224323	0.506034	-0.0644647	-0.24573	0.776621	0.382184	0.289718	0.630403	0.663097	0.415952	0.228499	0.156126	0.252235	-0.180579	-0.459879	0.00861603	0.159724	-0.25448	-0.220292	0.350091	0.125852	0.0630862	-0.141145
CGGA_245	0.38613	0.336436	0.154342	0.422882	0.328521	0.155863	-0.307488	0.424753	-0.484472	0.686623	-0.382893	-0.156604	0.420189	0.560841	0.413933	0.12086	0.630355	0.258269	-0.306661	0.650452	-0.445458	-0.281777	0.189139	0.687155	0.604295	-0.15663	0.425513	0.541551	-0.242748	-0.315504	0.632195	0.282911	0.528235	0.559945	0.621734	0.145181	0.211065	0.685105	0.123225	-0.177949	-0.120759	0.365819	0.155697	-0.0988229	-0.230578	-0.0063395	0.434248	-0.18425	-0.09756
CGGA_400	0.408447	-0.389066	-0.147244	-0.387367	-0.361847	-0.0761064	0.0709915	0.328668	-0.265727	0.657009	0.131512	-0.0249724	-0.308938	0.550455	0.105502	-0.134641	0.500604	-0.326311	-0.312888	0.690258	-0.279471	-0.00570079	-0.2869	0.712185	0.401908	0.143907	0.271082	0.44962	0.00715198	0.0963555	0.668306	0.0555397	0.468089	0.611578	0.683692	0.0484752	0.272533	0.0341017	0.22612	0.104757	-0.0995047	0.0418074	0.401285	-0.227633	0.0622808	-0.00783892	-0.025733	0.0127732	-0.253894
CGGA_591	-0.162246	0.0515754	0.0270019	0.160279	0.0957944	0.141777	0.00170307	0.396045	0.107247	0.231565	-0.161871	-0.270141	-0.0625126	-0.311248	0.0284109	0.0325023	0.166211	-0.298886	-0.0262146	0.0797047	-0.0588094	-0.382058	-0.273454	0.0412842	0.114611	-0.241201	0.0193349	0.143786	-0.18825	-0.17639	0.166709	-0.18504	0.149098	-0.182949	0.151712	-0.126804	-0.118519	0.0412621	-0.0510212	-0.294225	-0.115491	0.18598	-0.0602569	-0.172335	-0.301779	0.0124466	0.186601	-0.0955685	-0.0608298
CGGA_603	0.329564	-0.0948969	-0.165181	0.0357182	0.238257	-0.065946	0.118126	0.408462	-0.532848	0.491064	0.0479145	-0.474649	-0.101714	0.460167	0.125057	0.247072	0.558341	0.157752	-0.497329	0.604298	-0.367506	-0.308261	0.139963	0.642642	0.0270951	-0.0696878	0.352362	0.566525	0.0649734	-0.0532478	0.647755	0.397591	0.345701	0.559848	0.613777	0.257689	0.307856	-0.153353	0.420191	-0.258983	-0.431895	0.0202102	0.265775	-0.352589	0.0297755	0.198664	0.134278	0.0944804	-0.395272
CGGA_605	0.378788	-0.0126506	-0.021191	0.0912659	-0.065384	0.0184472	-0.221765	0.353453	-0.353819	0.558765	-0.103992	-0.305902	-0.0617443	0.477908	0.448807	0.475866	0.451371	0.133286	-0.428463	0.543828	-0.498044	-0.0912669	0.397566	0.591824	0.647588	0.105828	0.458172	0.509961	-0.0406769	-0.0230617	0.482278	0.483655	0.531635	0.563236	0.516095	0.401561	0.434164	0.578988	0.34801	-0.152543	-0.612991	0.236852	0.555758	-0.210861	-0.0756581	0.289471	0.152525	-0.0188429	-0.123574
CGGA_D21	0.322622	0.53314	0.507421	0.72428	0.575195	0.360075	-0.0506734	0.441121	-0.49467	0.571709	-0.100107	-0.271815	0.24738	0.511621	0.472009	0.196177	0.575801	0.444157	-0.395109	0.477449	-0.519007	-0.20918	0.232814	0.547688	0.0797399	-0.0429566	0.387831	0.471807	-0.189529	0.0367174	0.581974	0.20069	0.409527	0.593153	0.535719	0.169936	0.327038	0.13179	0.274666	-0.198388	-0.368432	0.274058	0.509372	-0.131848	0.164425	0.207817	0.45864	-0.25304	-0.107779
CGGA_D24	-0.0898921	0.247667	0.187878	0.586174	0.383675	0.204246	-0.0440172	-0.0323522	0.0522573	0.199224	-0.303902	-0.310971	0.102793	0.458024	0.207418	0.0245096	0.158	0.312362	-0.175497	0.0812687	0.0361123	-0.369011	-0.057865	0.10775	-0.241497	-0.276654	0.0381482	0.0930831	-0.0977073	-0.324126	0.0402484	-0.140259	-0.0424887	0.269989	0.142794	-0.0970045	-0.00583392	0.0518941	0.277419	-0.140913	-0.409182	0.314097	0.09852	-0.167935	-0.241172	-0.195529	0.112014	0.00303371	-0.393828
CGGA_D33	0.182063	0.510137	0.27805	0.467718	0.287915	0.209417	-0.029704	0.10683	-0.257289	0.246132	0.323681	-0.099006	0.0395239	-0.31598	0.442901	0.435623	0.273212	0.353178	-0.0886421	0.0811411	-0.445366	0.226151	0.281151	0.280216	0.338781	0.0676417	0.184494	0.191159	-0.0432819	0.130327	-0.262906	0.115295	0.361523	-0.0901294	0.00846988	0.183019	0.0900922	0.250899	0.350151	0.0798756	-0.272938	0.267972	0.0920613	-0.127359	0.0614322	0.27794	0.460006	-0.0778688	-0.0207929
CGGA_D46	0.0101446	0.373569	0.126524	0.398447	0.398246	0.185254	0.0330704	0.0692458	-0.217248	0.101283	0.0300985	-0.163401	0.343877	0.047278	0.126591	0.199872	6.47094e-05	0.491101	-0.130497	0.0357403	-0.308868	0.0530619	0.303558	0.0420335	-0.261396	0.0287482	0.0457692	-0.0832419	-0.0339611	0.0608688	0.0954575	0.138736	0.172095	0.150349	0.146202	0.141238	0.158161	0.264007	0.122748	0.128434	-0.200058	0.0690595	0.108204	-0.247988	0.33461	0.0473212	0.120912	-0.092041	0.254503
CGGA_D48	0.090473	0.320855	-0.00962493	0.50292	0.316362	0.136127	-0.285603	-0.0525328	0.00227681	-0.0454184	-0.321015	-0.237408	0.0759452	0.0403787	-0.375831	-0.0635969	-0.280973	0.399277	-0.0568401	-0.29981	-0.0465041	-0.186195	0.180584	-0.263593	-0.544098	-0.321038	-0.125302	-0.224925	-0.282813	-0.403648	-0.0736617	-0.158475	-0.143448	-0.165474	-0.369269	-0.14897	-0.157055	-0.33612	0.127486	-0.204008	0.0811815	0.0530173	-0.415723	-0.042296	-0.382518	-0.0530965	-0.307241	-0.144991	-0.097651
CGGA_D56	0.489244	0.20216	-0.00653697	0.48985	0.194804	0.374639	-0.165852	0.280772	-0.122408	0.22607	-0.241827	0.023861	0.368082	0.387317	0.348989	0.381501	0.205065	0.379179	-0.106939	0.398557	-0.142646	0.0518781	0.398229	0.334875	0.0529219	0.0646337	0.38538	0.0389688	-0.286775	0.111089	0.351448	0.256655	0.445231	0.403248	0.431828	0.210612	0.299549	0.36539	0.108997	-0.237618	-0.21915	0.301149	0.374341	0.223134	0.338509	-0.0451374	0.232229	-0.299961	-0.0475257
CGGA_J023	0.179197	0.555225	0.410228	0.690699	0.576401	0.306165	-0.34265	-0.221861	-0.278229	-0.253465	-0.369393	-0.521657	0.426868	-0.216849	-0.0792408	0.0110966	-0.298963	0.574455	-0.273674	-0.562608	-0.270755	0.110146	0.416517	-0.544288	-0.474631	-0.208997	-0.215591	-0.402532	-0.412474	-0.389454	-0.376997	-0.246313	-0.308547	-0.431751	-0.544531	-0.133956	-0.275188	-0.132718	0.0791759	-0.123722	-0.419676	-0.0621742	0.567433	-0.32462	-0.377832	-0.290276	-0.133074	-0.355948	-0.184438
CGGA_1118	0.251249	0.55674	0.471937	0.593053	0.540876	0.250517	-0.337368	0.133837	-0.321091	0.460366	-0.365748	-0.39144	0.489252	0.472362	0.227519	0.168898	0.48634	0.400417	-0.335661	0.497847	-0.393635	-0.242962	0.213496	0.593765	0.104746	-0.13615	0.047513	0.309619	-0.188748	-0.38287	0.65376	-0.107291	0.195522	0.498645	0.512016	0.0396658	-0.0640404	0.0671913	0.174474	-0.339133	-0.427477	0.076464	0.537006	-0.365084	-0.307007	-0.11243	0.0643948	-0.10113	-0.566441
CGGA_247	-0.250863	0.072151	0.162134	0.521228	0.425254	0.000958995	-0.273335	-0.00450579	-0.385635	-0.00172724	-0.253154	-0.135743	0.192754	0.0157257	-0.433749	0.197508	-0.218988	0.533799	-0.471749	-0.208109	-0.462954	-0.31122	0.182583	-0.160786	-0.285606	-0.282552	-0.215922	-0.193941	-0.137687	-0.264704	0.0477075	0.159637	-0.0789055	0.00439864	-0.138032	-0.136206	-0.0426895	-0.383875	0.161715	-0.372087	-0.406633	-0.295025	-0.464547	-0.386166	0.0689895	-0.10318	-0.212166	-0.0592343	-0.0313554
[truncated: 30 more columns]
