# Supplementary material for: A cuproptosis-related lncRNAs signature for prognosis, chemotherapy, and immune checkpoint blockade therapy of low-grade glioma
Source: Front Mol Biosci. 2022 Aug 17;9:966843. doi: 10.3389/fmolb.2022.966843 (PMC9428515; doi:10.3389/fmolb.2022.966843)
Supplement: Supplementary file 24 [file Table13.XLSX]

## Sheet: Sheet1
Supplementary Table 13 | DE-CRLs between cluster1 and cluster2 in the TCGA and CGGA datasets.
DE-CRLs in the TCGA dataset
gene	conMean	treatMean	logFC	pValue	fdr
LINC00943	2.82782	0.596965	-2.24397	5.99e-42	2.16e-41
WARS2-IT1	1.0892	3.12888	1.52238	1.39e-35	4.55e-35
WNT5A-AS1	1.55072	3.92634	1.34025	2.01e-28	4.81e-28
CRNDE	1.34076	10.06	2.9075	6.94e-47	3.57e-46
HAR1A	7.92647	1.86086	-2.09071	5.59e-64	2.01e-62
PCED1B-AS1	3.35757	9.75214	1.5383	5.65e-49	5.09e-48
TRHDE-AS1	1.18419	0.320997	-1.88327	2.49e-54	2.99e-53
GNG12-AS1	1.44759	2.97481	1.03914	2.63e-42	1.18e-41
FAM181A-AS1	1.43719	3.50616	1.28664	4.98e-09	7.79e-09
RFPL1S	14.2466	2.58938	-2.45994	2.34e-60	4.2e-59
LINC00507	4.7471	0.198015	-4.58336	4.63e-31	1.19e-30
DE-CRLs in the CGGA dataset
gene	conMean	treatMean	logFC	pValue	fdr
LINC00943	2.70333	0.791451	-1.77217	4.17e-13	1.54e-12
WARS2-IT1	0.413127	1.46213	1.82341	4.52e-15	2.39e-14
WNT5A-AS1	0.662796	1.60938	1.27987	4.83e-10	1.28e-09
CRNDE	2.46833	18.5714	2.91148	3.22e-20	2.98e-19
HAR1A	3.37964	0.59844	-2.49759	1.67e-23	6.17e-22
PCED1B-AS1	11.1318	31.0281	1.47889	2.4e-14	9.86e-14
TRHDE-AS1	2.16851	0.497579	-2.1237	1.1e-16	8.11e-16
LINC00621	0.688281	0.30879	-1.15637	1.33e-08	3.07e-08
PINK1-AS	1.22143	2.63459	1.10901	1.23e-21	2.28e-20
GNG12-AS1	0.497539	1.27954	1.36275	2.11e-07	3.96e-07
FAM181A-AS1	1.91938	5.90244	1.62067	3.44e-08	7.48e-08
RFPL1S	12.0389	2.39435	-2.33	4.78e-21	5.89e-20
LINC00507	2.02992	0.190573	-3.413	5.18e-08	1.06e-07
