# Supplementary material for: A cuproptosis-related lncRNAs signature for prognosis, chemotherapy, and immune checkpoint blockade therapy of low-grade glioma
Source: Front Mol Biosci. 2022 Aug 17;9:966843. doi: 10.3389/fmolb.2022.966843 (PMC9428515; doi:10.3389/fmolb.2022.966843)
Supplement: Supplementary file 25 [file Table7.XLSX]

## Sheet: Sheet1
Supplementary Table 7 | Univariate Cox analysis confirmed that 517 cuproptosis-related lncRNAs had prognostic values in the TCGA dataset.
id	HR	HR.95L	HR.95H	pvalue
LINC00863	0.637021	0.468981	0.865272	0.0039001
AL450998.2	2.30406	1.4499	3.66142	0.000412503
AC124312.2	0.856065	0.736747	0.994707	0.0424318
AC025171.1	2.83705	2.1155	3.8047	3.30433e-12
SOS1-IT1	2.1139	1.31816	3.38998	0.00189425
AC017104.1	1.35505	1.11303	1.64971	0.00247263
ZNF236-DT	2.53701	1.72764	3.72556	2.04433e-06
AP001351.1	0.58361	0.40215	0.84695	0.00459389
AC025287.2	0.478944	0.303507	0.75579	0.00156184
AP001432.1	1.63835	1.1354	2.36411	0.00832381
AC083799.1	1.92706	1.35989	2.73079	0.000225731
LINC00943	0.782762	0.634424	0.965784	0.0223286
AC012464.1	2.10281	1.41025	3.13547	0.000265869
AL137847.1	2.12437	1.65208	2.73167	4.27179e-09
AC092368.3	2.50604	1.42514	4.40673	0.00142193
AC123768.2	1.90611	1.16587	3.11636	0.0101166
AL451164.1	0.73526	0.568912	0.950248	0.0187777
C8orf34-AS1	1.34778	1.13707	1.59753	0.000579579
AC093627.5	1.47299	1.04337	2.07952	0.0277185
AC147067.1	1.81336	1.3146	2.50136	0.000287069
AC087501.4	2.33925	1.62606	3.36526	4.64901e-06
AC012313.1	2.30565	1.53886	3.45451	5.13303e-05
AC018410.1	0.543105	0.412375	0.715278	1.39307e-05
AC026356.1	1.95362	1.55965	2.4471	5.61328e-09
AP005131.7	1.70211	1.25408	2.31021	0.000643499
AL157392.3	0.390728	0.248351	0.614729	4.8154e-05
LINC00880	1.74607	1.4064	2.16779	4.42731e-07
AC079807.1	1.49637	1.01764	2.20031	0.0404755
AC013731.1	0.566968	0.383842	0.837459	0.00435476
AL445493.3	0.481558	0.322478	0.719111	0.000354708
AC012213.1	0.63269	0.520798	0.768622	4.02355e-06
AC090559.1	1.34954	1.1127	1.6368	0.00233057
AL391244.1	2.73774	1.83005	4.09563	9.54988e-07
AC002398.1	1.76691	1.35314	2.3072	2.89452e-05
LINC01586	0.529542	0.324369	0.864492	0.011014
AC008982.2	1.72862	1.2755	2.3427	0.000417219
AC012313.6	1.44425	1.06956	1.9502	0.0164474
LINC02192	0.655737	0.463362	0.927979	0.017226
PAXIP1-AS2	2.38145	1.9454	2.91524	4.13169e-17
AC010729.1	2.72701	2.22556	3.34143	3.7902e-22
AC026585.1	0.420292	0.26557	0.665155	0.00021496
AC007996.1	1.58639	1.10836	2.27057	0.0116579
ZNF197-AS1	1.63693	1.11091	2.41202	0.0127102
AP002026.1	2.76494	1.70665	4.47947	3.60644e-05
LINC00294	0.558179	0.399346	0.780186	0.00064282
AC008124.1	0.673452	0.47684	0.951131	0.0248059
BCDIN3D-AS1	0.496202	0.295464	0.833323	0.0080663
WARS2-IT1	1.35391	1.09415	1.67534	0.00530586
WDFY3-AS2	0.583253	0.443964	0.766242	0.00010778
AC099521.2	0.448385	0.285661	0.703804	0.000488513
LINC00265	1.66843	1.23636	2.2515	0.000815591
AP001972.3	0.581704	0.372266	0.908974	0.0173578
LENG8-AS1	1.3736	1.03471	1.82349	0.0280907
OTUD6B-AS1	0.586535	0.381299	0.902241	0.0151756
AZIN1-AS1	0.588096	0.36655	0.943545	0.0277442
AC008770.3	1.94639	1.29686	2.92124	0.00130553
AC133550.2	1.5333	1.10614	2.12542	0.0103046
PSMG3-AS1	1.62178	1.18546	2.21869	0.0024949
WNT5A-AS1	1.63381	1.3411	1.99041	1.09549e-06
AC108463.2	2.07841	1.66249	2.5984	1.34717e-10
AL117332.1	2.50232	1.82192	3.43682	1.46899e-08
EPB41L4A-AS1	0.554883	0.429535	0.716811	6.52979e-06
AL391807.1	0.688429	0.563112	0.841635	0.000270862
AC112220.2	3.42816	2.46097	4.77548	3.2194e-13
CRNDE	1.7278	1.5281	1.9536	2.63208e-18
SMCR5	0.327734	0.18593	0.577686	0.000114636
AP000873.2	1.57919	1.02671	2.42898	0.0375306
GAS5-AS1	3.58651	2.33908	5.49919	4.72491e-09
USP2-AS1	1.97492	1.45835	2.67445	1.08832e-05
AC012645.3	1.67126	1.1958	2.33576	0.00263953
LINC02600	0.568808	0.414747	0.780096	0.000463738
AF064860.1	2.05175	1.4318	2.94014	9.02518e-05
LINC00324	1.71689	1.22717	2.40204	0.00160612
DICER1-AS1	0.418615	0.300123	0.583888	2.91159e-07
AL391422.4	1.45829	1.18542	1.79397	0.00035804
AL365203.2	1.53759	1.07514	2.19898	0.0184307
AL162426.1	0.460714	0.32021	0.662869	2.97752e-05
AC009812.1	0.671623	0.490535	0.919563	0.0130259
AL161785.1	1.32004	1.08231	1.61	0.00613128
AC008014.1	0.341651	0.232317	0.502438	4.82433e-08
LAMC1-AS1	2.17835	1.53788	3.08555	1.17104e-05
LINC01775	2.56698	1.89841	3.471	9.12259e-10
AC026254.2	0.724758	0.53004	0.991007	0.0437421
NADK2-AS1	1.56224	1.19413	2.04382	0.00113763
DLEU2	1.63067	1.11408	2.38679	0.0118784
AC025171.2	1.66036	1.2043	2.28912	0.00197106
AF064860.2	2.82581	1.92305	4.15235	1.22343e-07
AL118558.4	0.465893	0.345974	0.627376	4.89296e-07
AC021092.1	2.35358	1.66933	3.31831	1.04161e-06
NBAT1	1.60537	1.26032	2.04488	0.000126105
AC022150.4	2.91015	2.17148	3.90008	8.64275e-13
AC009227.1	0.500102	0.403798	0.619374	2.15984e-10
AC108010.1	1.40877	1.10257	1.79999	0.00612726
HAR1A	0.550141	0.449639	0.673106	6.39839e-09
AC022509.3	1.44424	1.14804	1.81686	0.00169617
LINC01354	1.21608	1.01151	1.46202	0.037367
KDM4A-AS1	2.32336	1.54884	3.48519	4.60969e-05
AL138921.2	0.688688	0.500186	0.948229	0.0222686
AC122707.1	0.741955	0.644294	0.85442	3.39978e-05
AC010761.3	1.49079	1.06382	2.08914	0.0203791
AC010733.1	2.11979	1.50155	2.9926	1.95066e-05
AC011474.2	0.466411	0.319422	0.681042	7.85462e-05
GK-AS1	2.69154	1.88046	3.85245	6.24631e-08
AC087752.4	0.61189	0.432772	0.865143	0.00544027
AC107398.3	0.803278	0.694615	0.92894	0.00313726
AC145098.1	1.93624	1.54412	2.42795	1.04804e-08
AC092807.2	1.73796	1.3114	2.30326	0.000119707
PCED1B-AS1	1.359	1.12077	1.64786	0.00181187
AL355578.1	0.357476	0.204708	0.624251	0.000298515
AL049597.2	2.09716	1.43301	3.06912	0.00013801
AC093726.1	1.95614	1.63344	2.34258	2.99582e-13
ERVK9-11	3.20424	2.34847	4.37186	2.05023e-13
AC009955.2	2.71288	2.0581	3.57598	1.42752e-12
LINC00327	2.66509	1.97871	3.58955	1.10658e-10
LINC02371	0.562259	0.385681	0.819682	0.00275504
LINC01719	0.709074	0.520981	0.965075	0.0288155
STARD7-AS1	3.39899	2.04643	5.64552	2.28795e-06
RORB-AS1	1.28826	1.05637	1.57105	0.0123651
FBXL19-AS1	1.51444	1.18486	1.93571	0.000917724
ZNF32-AS1	0.604484	0.443936	0.823094	0.00139319
AC010731.2	1.35702	1.01734	1.81012	0.0378087
AC092720.2	0.639034	0.503763	0.810629	0.000224292
AL162595.1	1.76687	1.20365	2.59363	0.00365626
EPB41L4A-DT	2.04748	1.53325	2.73417	1.19596e-06
FALEC	0.659328	0.438564	0.99122	0.0452461
AL121906.2	1.66862	1.1503	2.42048	0.0069804
LINC00886	2.15238	1.71211	2.70586	5.1901e-11
AC012150.1	1.44579	1.1245	1.85889	0.00403982
PAN3-AS1	0.700636	0.496879	0.987948	0.0424463
AC002091.2	1.69626	1.3155	2.18722	4.61703e-05
AL162311.1	0.579217	0.359971	0.931999	0.0244395
AL021707.2	0.561442	0.363916	0.866182	0.00907111
SMG7-AS1	2.11364	1.36882	3.26375	0.000734826
AC113349.1	1.68582	1.39146	2.04245	9.60237e-08
AC084824.4	0.720682	0.527565	0.984489	0.0395717
AC124798.1	0.719333	0.582154	0.888836	0.00227664
AL118511.1	1.89156	1.44859	2.46998	2.83671e-06
AC007541.1	0.448548	0.280927	0.716183	0.000784452
AL158055.1	0.6239	0.463343	0.840093	0.0018848
MAPT-IT1	0.508221	0.321828	0.802568	0.00369091
AL590666.2	0.768697	0.665587	0.88778	0.000343907
AC005229.4	1.50239	1.05526	2.13899	0.0239226
AC027307.2	2.10042	1.64157	2.68753	3.60771e-09
PAXBP1-AS1	0.530978	0.35108	0.803058	0.00270821
AC002091.1	1.7332	1.32861	2.26098	5.01603e-05
AC004492.1	1.63614	1.19117	2.24733	0.00236412
AC103923.1	1.5922	1.29007	1.96508	1.47563e-05
AP001972.1	0.609076	0.42255	0.877939	0.00786571
TRHDE-AS1	0.545166	0.366388	0.811179	0.00277096
AC138207.5	1.28389	1.03492	1.59276	0.0230841
AC116407.2	1.46253	1.09364	1.95584	0.0103603
AC012073.1	2.36186	1.87451	2.97591	3.12427e-13
AC008669.1	0.39613	0.278729	0.56298	2.42461e-07
ZNF213-AS1	0.60939	0.42895	0.865732	0.00569598
AC021078.1	1.81099	1.27689	2.56851	0.000865652
AC037459.2	0.446768	0.244101	0.817703	0.0089872
ELOA-AS1	2.46285	1.661	3.65181	7.29968e-06
TRAF3IP2-AS1	0.623773	0.432726	0.899166	0.0114179
NUTM2B-AS1	0.329563	0.151507	0.716873	0.00511904
AC010273.2	2.16236	1.79788	2.60073	2.64631e-16
BHLHE40-AS1	2.19839	1.46538	3.29808	0.00014102
Z97055.2	0.436508	0.229391	0.830628	0.0115604
B3GALT5-AS1	1.54749	1.28305	1.86643	4.95301e-06
AC002480.1	3.21479	2.17433	4.75314	4.82826e-09
AC128687.2	2.07606	1.52262	2.83067	3.87841e-06
LINC02381	1.49241	1.27956	1.74067	3.39932e-07
UGDH-AS1	1.92278	1.19955	3.08206	0.00661194
AC110491.1	0.80617	0.668308	0.972471	0.0243416
AC090772.3	1.54042	1.1493	2.06465	0.00383867
AP000802.1	1.44119	1.08869	1.90781	0.0106567
C1orf220	0.647284	0.431405	0.971191	0.0356259
UXT-AS1	2.58875	1.55177	4.3187	0.000269757
AL606834.2	2.63375	1.76965	3.9198	1.81143e-06
AC010487.1	1.86421	1.30035	2.67257	0.000701381
AL035530.2	0.325103	0.220692	0.478913	1.30797e-08
AC093627.7	1.31385	1.07332	1.60827	0.00814943
DLGAP1-AS1	2.22366	1.71986	2.87505	1.08324e-09
AC010255.2	1.66864	1.40806	1.97744	3.41669e-09
LINC00963	1.72314	1.214	2.4458	0.00232521
INTS6-AS1	0.545142	0.305879	0.97156	0.039607
AL365205.3	0.643469	0.514573	0.804653	0.000110799
GAS6-DT	1.33533	1.0093	1.76667	0.0428881
AC105383.1	0.688465	0.519466	0.912445	0.00938883
AC125616.1	0.587057	0.456662	0.754685	3.23624e-05
AC021016.2	0.674778	0.462964	0.983502	0.0407061
TTC28-AS1	0.629669	0.424533	0.933927	0.0214579
LINC02097	2.59771	1.63292	4.13254	5.57421e-05
AC012213.4	0.642816	0.551586	0.749135	1.52656e-08
DNAJC9-AS1	0.435905	0.295912	0.642128	2.65415e-05
ADNP-AS1	1.5786	1.16682	2.13571	0.00307237
AC104532.2	2.06724	1.4143	3.02163	0.000176967
AL512408.1	1.57973	1.07675	2.31766	0.0193826
AL133227.1	2.03951	1.33471	3.11648	0.000985738
AC015961.1	0.575244	0.37979	0.871285	0.00904298
LINC02166	2.25018	1.79863	2.81509	1.27818e-12
AC036214.2	1.96595	1.2057	3.20556	0.00673112
OLMALINC	0.567207	0.4351	0.739424	2.77156e-05
AL139384.2	1.41819	1.02764	1.95715	0.0335132
LINC00621	0.511059	0.339361	0.769627	0.00131137
AL391834.1	0.533261	0.434144	0.655006	2.06272e-09
LINC01579	1.39846	1.25311	1.56067	2.10264e-09
MAGI2-AS3	2.26864	1.48429	3.46746	0.000153988
ASB16-AS1	1.5565	1.05406	2.29843	0.0261
AC007728.2	1.90121	1.38391	2.61186	7.33262e-05
LINC02542	2.19259	1.61983	2.96788	3.72904e-07
AL445193.2	1.53667	1.16234	2.03157	0.00256096
AL359091.1	0.695477	0.605549	0.79876	2.73913e-07
AC084782.2	2.41259	1.55105	3.75267	9.33144e-05
LINC02298	0.524229	0.357118	0.769538	0.000975397
AC005332.6	2.27692	1.45824	3.55523	0.000295494
AC020915.3	3.0734	2.14924	4.39493	7.61798e-10
PINK1-AS	2.10204	1.51772	2.91132	7.80066e-06
HCG15	1.57718	1.20366	2.06662	0.000952547
LINC01232	3.51846	2.24076	5.52473	4.63945e-08
FAM66C	0.635581	0.454153	0.889488	0.00822053
MZF1-AS1	1.96355	1.43136	2.69362	2.8716e-05
AC087071.2	2.11957	1.40779	3.19123	0.000320458
PLBD1-AS1	2.26673	1.88402	2.72718	4.20779e-18
EP300-AS1	1.59953	1.11664	2.29124	0.0104182
AL121583.1	0.661141	0.451532	0.968053	0.0334324
NKAIN3-IT1	0.821575	0.715992	0.942727	0.00510508
RHPN1-AS1	1.93466	1.518	2.46568	9.66415e-08
SUCLG2-AS1	3.55883	2.21492	5.71814	1.54872e-07
AL139011.1	1.8895	1.33859	2.66712	0.000296707
TRAM2-AS1	0.635707	0.412278	0.980221	0.040327
AC092111.1	0.509361	0.407996	0.635909	2.54535e-09
AC007663.4	0.604361	0.419481	0.870725	0.00687205
PCBP1-AS1	2.20032	1.25655	3.85292	0.00579916
LINC01534	2.0725	1.35461	3.17084	0.000782574
SNHG1	0.719894	0.571084	0.907479	0.00540786
AL122035.1	0.714747	0.53081	0.962423	0.0269475
SNHG4	1.8519	1.40432	2.44212	1.2681e-05
AC006504.5	1.69581	1.18123	2.43456	0.00420007
LINC00601	2.19989	1.77054	2.73336	1.10384e-12
AC027097.1	2.10855	1.22655	3.62479	0.00696116
AC016747.1	2.1097	1.56335	2.84696	1.04986e-06
LINC02043	0.574444	0.365462	0.902929	0.0162833
AL022313.4	0.704437	0.635321	0.781072	2.93976e-11
AC112484.1	1.79673	1.28682	2.50871	0.00058036
LINC00665	2.53066	1.78955	3.57868	1.50729e-07
GNG12-AS1	1.79338	1.31036	2.45446	0.000264065
AC015922.2	1.59859	1.34997	1.893	5.35059e-08
AL021368.2	0.426641	0.295209	0.616588	5.79985e-06
C17orf102	0.644141	0.459459	0.903058	0.0107266
ZNF529-AS1	1.95257	1.45485	2.62057	8.30418e-06
AC093495.1	2.02824	1.36568	3.01223	0.000457708
AC004943.1	2.50072	1.57256	3.97669	0.00010762
AC018521.6	1.46332	1.04576	2.04762	0.0263519
AL158212.3	0.464498	0.321499	0.671101	4.4195e-05
AL162385.2	1.39786	1.03688	1.8845	0.0279779
AL160412.1	1.91399	1.4779	2.47874	8.611e-07
PXN-AS1	0.696868	0.487107	0.996957	0.048082
SNHG16	1.50212	1.03572	2.17853	0.0319521
AC008771.1	1.46915	1.05475	2.04636	0.0228904
AL031282.2	1.58017	1.04794	2.38272	0.0290042
AL513217.1	0.662039	0.539301	0.812711	8.07402e-05
AC074138.1	2.01469	1.32661	3.05966	0.00101736
DPP10-AS1	0.745535	0.614721	0.904186	0.00285291
TMPO-AS1	1.43356	1.08029	1.90234	0.0125969
AL512353.1	2.95339	1.97032	4.42696	1.57122e-07
AC254562.3	0.460266	0.35837	0.591135	1.22063e-09
AC008906.1	2.35687	1.5953	3.482	1.66546e-05
AC008429.1	0.558782	0.356425	0.876027	0.0111836
AC004477.1	0.628382	0.397854	0.992484	0.0463364
AC005544.1	0.702329	0.540885	0.911962	0.00801371
AL662791.1	1.65547	1.31315	2.08703	2.00043e-05
AC005696.4	0.637523	0.553216	0.734677	4.95848e-10
AC005532.1	1.43022	1.10608	1.84935	0.00635557
AC025871.2	0.556772	0.339117	0.914125	0.0206185
AC018647.2	1.80369	1.33859	2.43041	0.000105974
AC009318.2	0.617202	0.401247	0.949385	0.0280651
AC008972.2	2.1647	1.6832	2.78393	1.78303e-09
AC074194.1	1.96494	1.43936	2.68243	2.10667e-05
AC092134.1	0.601308	0.403107	0.896962	0.01267
AL606760.1	2.05846	1.44039	2.94174	7.39716e-05
AL022476.1	0.262652	0.161791	0.42639	6.37204e-08
AC005962.1	0.653612	0.449449	0.950518	0.0260433
AC148477.1	0.716987	0.586068	0.877152	0.0012201
AL157400.3	0.281293	0.163548	0.483807	4.55818e-06
AL035587.1	1.96376	1.22696	3.143	0.00491795
AC092651.2	1.29658	1.02741	1.63627	0.0286881
AC254633.1	1.85964	1.34583	2.56961	0.000169828
STAG3L5P-PVRIG2P-PILRB	1.44387	1.08442	1.92245	0.0119086
MIR4500HG	0.544006	0.350843	0.843518	0.00652072
RUNDC3A-AS1	0.386951	0.270606	0.553319	1.95739e-07
LINC01007	0.77739	0.621101	0.973007	0.0278842
AC008083.2	1.67845	1.13913	2.47309	0.00882716
ATP1A1-AS1	1.60392	1.07091	2.40222	0.0218845
BTG3-AS1	1.95251	1.511	2.52303	3.1218e-07
AC092675.1	1.49353	1.21437	1.83687	0.000144885
LINC01521	0.668039	0.506392	0.881288	0.00431719
AC022150.2	1.86534	1.31279	2.65046	0.000504452
SLC16A1-AS1	4.36096	2.92722	6.49694	4.46455e-13
FAM181A-AS1	1.83552	1.5262	2.20753	1.11773e-10
LINC01637	1.68988	1.24628	2.29138	0.000732604
BASP1-AS1	0.428764	0.31561	0.582485	6.05671e-08
THAP9-AS1	1.65725	1.13467	2.42049	0.00895768
AC026367.2	0.524129	0.386709	0.710382	3.12513e-05
AC008915.2	2.18006	1.53721	3.09174	1.23119e-05
AL021395.1	0.730424	0.586425	0.909782	0.0050485
L3MBTL4-AS1	2.17006	1.52587	3.08622	1.62096e-05
AL359853.1	0.582922	0.387301	0.87735	0.00967498
AL357093.2	1.33367	1.10949	1.60316	0.00216611
AC068338.2	2.29678	1.40837	3.7456	0.000861425
LINC00884	2.042	1.49665	2.78605	6.67972e-06
LINC00920	2.09674	1.53888	2.85682	2.71574e-06
AC010319.4	2.09377	1.42536	3.07562	0.000165594
AL589765.1	0.696386	0.540843	0.896662	0.00502055
AC066613.1	1.50913	1.09427	2.08125	0.0120975
LINC00339	2.28121	1.62836	3.1958	1.63064e-06
AC138207.4	1.86588	1.38075	2.52147	4.90772e-05
RFPL1S	0.808757	0.698341	0.93663	0.00459576
AL596202.1	0.595521	0.386762	0.916962	0.0185923
AL049840.2	2.02825	1.4319	2.87296	6.86557e-05
AC091185.1	1.98871	1.38071	2.86443	0.000221816
AC093620.1	0.686244	0.552581	0.852238	0.000657889
AC092902.2	1.83421	1.10972	3.03169	0.0179812
AC009113.1	0.604105	0.427033	0.854601	0.00440329
AL355338.1	1.89872	1.32479	2.72127	0.000480223
AC106820.5	1.56844	1.15408	2.13157	0.00403351
UBA6-AS1	2.4301	1.54103	3.83212	0.000133012
CARD8-AS1	2.78563	2.01421	3.85249	5.91806e-10
AL645568.1	1.66931	1.03254	2.69878	0.0365622
LINC00467	1.87171	1.3282	2.63763	0.000341431
AC000123.1	2.56861	1.8467	3.57271	2.09983e-08
AC120036.4	0.412704	0.318744	0.534362	1.88839e-11
ARHGEF26-AS1	0.673345	0.539895	0.839781	0.000449178
AL354892.2	0.553005	0.427807	0.714844	6.09481e-06
IGFBP7-AS1	1.41867	1.22698	1.64031	2.33775e-06
AC098851.1	2.53018	2.04469	3.13095	1.34092e-17
CIRBP-AS1	1.88722	1.34323	2.65152	0.000251421
AP001527.2	1.46145	1.13656	1.87921	0.00309801
AP000786.1	2.24034	1.62494	3.08882	8.53717e-07
AC092111.2	0.642794	0.450695	0.916771	0.0147002
AF127577.4	1.97917	1.22866	3.18813	0.00500782
AL450992.2	1.21604	1.05328	1.40395	0.00763102
AC093157.1	1.35552	1.00566	1.8271	0.0458267
AC118755.1	0.683519	0.480828	0.971654	0.0339897
ZNF561-AS1	1.9188	1.21199	3.03781	0.00543287
AP000238.1	2.05081	1.46469	2.87147	2.886e-05
TMEM72-AS1	0.292191	0.185254	0.460858	1.21033e-07
AC073367.1	0.533419	0.323592	0.879303	0.0137263
AC009166.1	2.00156	1.42537	2.81067	6.17168e-05
LINC01351	0.801752	0.68525	0.938061	0.00581372
AL138955.1	0.534826	0.350297	0.816561	0.00374831
NDUFA6-DT	0.404259	0.266689	0.612795	1.97744e-05
LINC00638	1.65431	1.12257	2.43791	0.0109466
AC124312.3	1.34283	1.01363	1.77894	0.0399479
AC008443.4	0.683858	0.510948	0.915282	0.0106125
TMEM254-AS1	0.382065	0.276316	0.528287	5.90104e-09
AL390195.2	2.23393	1.51864	3.28613	4.46972e-05
AL590428.1	2.20681	1.6694	2.91721	2.71359e-08
AL034550.1	1.99499	1.31481	3.02706	0.00116836
AL357140.2	2.72098	1.81898	4.07026	1.10656e-06
AL122010.1	1.73018	1.21955	2.4546	0.00212428
AC004943.2	2.69464	1.99363	3.64215	1.13333e-10
RASAL2-AS1	2.34321	1.44368	3.80323	0.000569129
LINC01771	0.679565	0.468935	0.984801	0.0412629
ZKSCAN7-AS1	2.01948	1.28513	3.17346	0.00230542
AC023301.1	0.712925	0.605673	0.839169	4.7442e-05
AL133371.2	1.43316	1.14503	1.79379	0.0016749
COX10-AS1	1.82471	1.17362	2.83701	0.00756422
LINC00641	0.538228	0.429013	0.675245	8.62562e-08
AL589843.1	1.29525	1.06627	1.57341	0.00914764
MIR4435-2HG	1.70796	1.46692	1.9886	5.33495e-12
DLEU2L	2.47316	1.56375	3.91145	0.000108171
ACVR2B-AS1	0.63097	0.418673	0.950917	0.0277746
AC008393.1	0.655142	0.44531	0.963848	0.031802
AC012313.5	2.20143	1.49153	3.24921	7.10327e-05
AC145207.1	0.583383	0.378069	0.900195	0.0148896
AL731577.2	0.659212	0.490047	0.886773	0.00588382
AC105053.1	0.657199	0.475289	0.908734	0.0111239
LINC01778	1.63904	1.30243	2.06264	2.52154e-05
ALG13-AS1	1.43439	1.07126	1.92062	0.01543
AC023908.3	2.60461	1.60175	4.23538	0.000113818
ARMC2-AS1	1.39276	1.12919	1.71784	0.001967
AF106564.1	0.624998	0.500042	0.781179	3.62931e-05
NDUFB2-AS1	1.75694	1.1046	2.79455	0.0173086
AC073896.2	2.73158	1.87858	3.97189	1.43261e-07
AC008752.3	1.89603	1.3338	2.69524	0.000363831
RPARP-AS1	0.311745	0.210483	0.461724	6.0221e-09
AL596325.2	2.42735	1.74452	3.37744	1.42608e-07
AC010973.2	1.68802	1.281	2.22437	0.00019993
AC090948.2	2.05306	1.36698	3.08349	0.000527559
AC009102.2	0.737674	0.614499	0.885539	0.00109829
LINC01948	3.36883	2.36411	4.80053	1.79861e-11
Z68871.1	1.70666	1.23555	2.3574	0.00118129
AC005899.6	0.62234	0.469287	0.825311	0.000990945
SDCBP2-AS1	1.96236	1.22773	3.13656	0.0048414
AL160006.1	1.66711	1.18075	2.3538	0.00368373
AC008494.3	1.92091	1.15177	3.20368	0.0123706
AL162171.3	0.425139	0.267714	0.675137	0.00028927
AC010255.1	1.59332	1.35317	1.87608	2.28902e-08
AC002480.2	2.84407	2.08182	3.88543	5.1619e-11
AC025171.3	2.45564	1.95136	3.09024	1.85464e-14
AC079834.2	1.61701	1.27079	2.05756	9.25614e-05
AC016586.1	2.0786	1.45662	2.96616	5.50272e-05
AC124016.2	0.557231	0.442635	0.701496	6.42013e-07
ZNF667-AS1	1.67569	1.12787	2.4896	0.0105978
AC004112.1	1.47786	1.04667	2.08669	0.0264804
LINC00174	1.76915	1.29909	2.40928	0.00029392
AC012645.1	0.635417	0.436649	0.924667	0.0178289
AC008115.3	1.83378	1.35124	2.48863	9.93685e-05
UBL7-AS1	1.71092	1.10774	2.64252	0.0154642
ZNF790-AS1	1.78276	1.25569	2.53107	0.00122394
AL133523.1	0.675039	0.514987	0.884835	0.00442606
AL513327.1	1.64874	1.22598	2.21728	0.000940304
AC073073.2	2.14966	1.37641	3.35729	0.000766865
AC106886.3	0.50264	0.339243	0.744738	0.000605344
AL049749.1	0.657474	0.576222	0.750182	4.64089e-10
AL592148.3	1.80175	1.15683	2.80622	0.00920406
AC026412.3	2.61003	1.6267	4.18777	6.98174e-05
AC233976.1	0.672754	0.51347	0.881449	0.00403593
AC244453.3	2.71301	1.93252	3.8087	8.09662e-09
PTOV1-AS1	1.69724	1.18671	2.42742	0.00376027
SMAD9-IT1	0.650294	0.48541	0.871187	0.00392405
AC079061.1	0.501985	0.317796	0.792928	0.00312975
AL391001.1	2.56553	1.86867	3.52227	5.66422e-09
APTR	2.45679	1.63986	3.68068	1.31207e-05
AL160286.2	0.622831	0.452962	0.856404	0.00356861
AL137847.2	1.98205	1.50595	2.60868	1.05525e-06
AC025809.1	1.63108	1.06228	2.50447	0.025346
AC009318.1	1.67528	1.33425	2.10348	8.86857e-06
AC231981.1	1.50494	1.04858	2.15993	0.026604
AL391069.2	2.27346	1.50223	3.44061	0.000102352
PSMB8-AS1	1.92167	1.51907	2.43096	5.16091e-08
AC024933.1	1.8388	1.29459	2.61178	0.000668867
AC139795.2	1.96272	1.39144	2.76856	0.000121974
RASSF8-AS1	1.74426	1.22508	2.48346	0.0020281
SEMA6A-AS1	1.53966	1.07143	2.21252	0.0196521
AC016590.2	1.69974	1.15243	2.50697	0.0074613
AC107375.1	0.700108	0.518477	0.945368	0.0199869
AC093424.1	1.49824	1.04989	2.13806	0.0258613
AC073046.1	1.51369	1.17164	1.9556	0.00151362
AC027271.1	0.611101	0.414636	0.900656	0.0128213
AP000787.1	3.14169	1.74617	5.65249	0.000133383
AC145207.8	1.77045	1.26359	2.48061	0.000901616
FSIP2-AS1	1.50031	1.00293	2.24435	0.0483595
SMC5-AS1	2.52777	1.65285	3.86581	1.88373e-05
AC108673.3	0.677931	0.548714	0.837577	0.000314918
TP53TG1	1.83685	1.23542	2.73107	0.00265918
AC008074.2	1.589	1.01926	2.47721	0.0409351
LINC01765	1.53814	1.31317	1.80164	9.45396e-08
AC097359.2	1.69926	1.18935	2.42778	0.00358465
TPRG1-AS1	2.99739	2.2124	4.06092	1.38863e-12
AC145285.2	1.84618	1.04498	3.26168	0.0347309
AC009716.1	1.61651	1.07064	2.4407	0.0223333
AC002456.1	1.89583	1.5377	2.33736	2.12355e-09
AC078942.1	1.63884	1.10172	2.43783	0.0147659
RTCA-AS1	2.05237	1.52929	2.75437	1.6669e-06
NRAV	2.5768	1.99784	3.32354	3.09695e-13
AC010186.3	1.46771	1.11102	1.93891	0.00691134
LINC01852	2.84561	2.05561	3.93922	2.92378e-10
TMCC1-AS1	0.571104	0.41563	0.784737	0.00055015
AC091965.1	1.60115	1.16928	2.19253	0.00333484
AC060766.7	2.29316	1.74514	3.01329	2.58153e-09
AC135782.1	0.545436	0.396914	0.749534	0.000185752
AC124312.5	0.701608	0.555568	0.886037	0.0029194
DLEU1	1.78194	1.12943	2.81143	0.013023
LPP-AS2	2.35173	1.69064	3.27132	3.80754e-07
C9orf147	1.66926	1.10069	2.53151	0.0158871
AC009955.4	0.71788	0.540529	0.953421	0.0220544
LINC02217	0.73588	0.567545	0.954144	0.0206586
AL161421.1	2.24398	1.6851	2.98821	3.18899e-08
AL356019.2	0.487725	0.289902	0.820536	0.00682641
NRSN2-AS1	1.85529	1.26622	2.71841	0.0015191
AC006064.1	1.68363	1.17749	2.40733	0.00429669
AC092376.2	1.29387	1.04097	1.60821	0.0202413
AL592424.1	0.422024	0.287844	0.618752	9.92213e-06
Z95115.1	0.393836	0.260249	0.595994	1.0419e-05
TGFB2-AS1	1.48778	1.33156	1.66232	2.22856e-12
TAF1A-AS1	1.68027	1.14576	2.46415	0.00789653
AL133297.2	1.58987	1.03156	2.45035	0.0356617
AC015967.1	0.440296	0.320076	0.60567	4.61132e-07
AC004241.3	2.26931	1.53386	3.35738	4.1212e-05
FAM111A-DT	3.14446	2.23942	4.41527	3.7075e-11
AL158166.1	1.49222	1.11814	1.99146	0.00656171
AL604028.1	2.15858	1.53635	3.03281	9.20413e-06
AC135050.6	2.65629	1.71985	4.10261	1.05862e-05
AC008957.1	1.91629	1.46691	2.50335	1.84155e-06
INSYN1-AS1	0.636732	0.516065	0.785613	2.54535e-05
AC007365.1	2.30134	1.59794	3.31437	7.52057e-06
AL023806.1	0.372444	0.276855	0.501037	6.72067e-11
AC010624.2	0.48606	0.344307	0.686173	4.11648e-05
SNAI3-AS1	0.472887	0.322671	0.693036	0.000122946
AC015849.3	1.57356	1.21727	2.03414	0.000538261
KLF3-AS1	1.57081	1.10291	2.2372	0.0123199
NUTM2A-AS1	0.540403	0.347032	0.841524	0.00645922
AC135983.2	3.02702	2.10404	4.35488	2.3959e-09
ILF3-DT	0.681917	0.487646	0.953582	0.0252352
AC005034.3	2.52685	1.519	4.20341	0.000357027
ZNF674-AS1	1.59308	1.1298	2.24631	0.00790554
MIR124-2HG	0.732189	0.619067	0.865981	0.000272191
LINC01150	1.42184	1.15824	1.74543	0.00076783
AC009403.1	2.09918	1.42021	3.10275	0.000199534
AP003721.4	1.86064	1.21341	2.85309	0.00441537
AC109460.2	1.75589	1.27685	2.41465	0.000533049
AC010624.1	1.66972	1.32298	2.10732	1.58339e-05
LINC00507	0.841484	0.712424	0.993923	0.0421819
AC022034.1	2.07969	1.79371	2.41127	2.97828e-22
AC099343.3	2.49581	1.73917	3.58164	6.94575e-07
DNAJC3-DT	0.611274	0.439525	0.850135	0.00344785
AC034228.2	0.63918	0.455537	0.896857	0.00960095
AL359853.2	1.47551	1.05719	2.05934	0.0221991
AL121899.1	1.28107	1.0782	1.52211	0.00486331
AL136964.1	0.406407	0.302759	0.54554	2.04752e-09
OSER1-DT	0.429092	0.278341	0.66149	0.000127448
AL606760.2	1.66495	1.03205	2.68598	0.0366866
AC092675.2	2.14779	1.7166	2.6873	2.29583e-11
LINC00271	1.98667	1.25202	3.1524	0.00356731
AC022893.2	0.621119	0.438293	0.880209	0.00742215
AC008105.1	0.678702	0.493991	0.932479	0.0167891
AC018752.1	1.36722	1.02468	1.82425	0.0335316
AC011899.2	2.34024	1.78998	3.05966	5.06639e-10
LINC02082	1.36773	1.10743	1.68922	0.00364572
ACBD3-AS1	1.83257	1.38435	2.42592	2.31057e-05
AC104825.1	0.557749	0.3783	0.822321	0.00320261
