# Supplementary material for: A cuproptosis-related lncRNAs signature for prognosis, chemotherapy, and immune checkpoint blockade therapy of low-grade glioma
Source: Front Mol Biosci. 2022 Aug 17;9:966843. doi: 10.3389/fmolb.2022.966843 (PMC9428515; doi:10.3389/fmolb.2022.966843)
Supplement: Supplementary file 26 [file Table8.XLSX]

## Sheet: Sheet1
Supplementary Table 8 | Univariate Cox analysis confirmed that 137 cuproptosis-related lncRNAs had prognostic values in the CGGA dataset.
id	HR	HR.95L	HR.95H	pvalue
AC004706.1	0.67336	0.507316	0.893749	0.00619025
AC004797.1	1.76406	1.23797	2.51371	0.00168126
AC006538.1	0.546859	0.338604	0.883197	0.0135943
AC007009.1	1.40461	1.05558	1.86905	0.0197509
AC007092.1	0.656097	0.470306	0.915284	0.0130979
AC007362.1	1.58992	1.2541	2.01567	0.000127964
AC007620.3	1.47191	1.14522	1.89179	0.00253643
AC008964.1	1.63019	1.35205	1.96554	3.05517e-07
AC009403.2	1.65867	1.13667	2.42038	0.00868143
AC010980.2	1.29984	1.04718	1.61345	0.0174051
AC012593.1	0.475344	0.321432	0.702955	0.000194848
AC013268.5	0.729954	0.608362	0.875847	0.000709458
AC017048.3	1.51902	1.22745	1.87985	0.000120746
AC018647.3	0.837782	0.70981	0.988825	0.0363631
AC020910.2	2.07903	1.25525	3.44343	0.00446863
AC062028.1	0.658874	0.464282	0.935025	0.0194842
AC068987.1	0.674092	0.515655	0.881211	0.00391379
AC073869.1	0.540153	0.331755	0.879461	0.0132707
AC083799.1	1.55712	1.07084	2.26423	0.0204337
AC083843.1	1.82165	1.06437	3.11772	0.0287065
AC104653.1	2.10082	1.38074	3.19641	0.000527134
AC117395.1	1.34081	1.01286	1.77495	0.0404405
AC117834.1	0.79651	0.653757	0.970434	0.0239589
AC122129.1	0.582119	0.408219	0.830101	0.0028045
AC144652.1	0.522006	0.372218	0.73207	0.000164952
ACAP2-IT1	0.308159	0.184206	0.51552	7.33501e-06
AF131216.5	0.613421	0.520419	0.723042	5.68646e-09
AL020996.1	4.05908	2.36443	6.96834	3.75645e-07
AP001056.1	2.15747	1.47124	3.16377	8.26103e-05
AP001372.2	0.472619	0.30849	0.724071	0.000574577
ARHGEF26-AS1	0.627483	0.522233	0.753943	6.52419e-07
BCDIN3D-AS1	0.45287	0.289663	0.708036	0.000512367
BDNF-AS	0.49242	0.366257	0.662042	2.72047e-06
C2orf27A	0.782833	0.639949	0.95762	0.0172605
COX10-AS1	1.98762	1.33238	2.96508	0.000762122
CPB2-AS1	0.425288	0.312225	0.579294	5.88124e-08
CRNDE	1.62457	1.43954	1.83339	3.68788e-15
DCTN1-AS1	0.60253	0.462108	0.785623	0.000182419
DGUOK-AS1	1.79076	1.29191	2.48224	0.000469927
DICER1-AS1	0.516923	0.383116	0.697463	1.57865e-05
DLGAP1-AS2	2.14693	1.62395	2.83833	8.14303e-08
DLGAP1-AS4	0.658775	0.519307	0.835699	0.000584383
DTX2P1-UPK3BP1-PMS2P11	2.58862	1.48421	4.51484	0.000804168
EMX2OS	0.671778	0.577116	0.781967	2.841e-07
EPB41L4A-AS1	0.434548	0.321101	0.588078	6.69532e-08
FAM181A-AS1	1.47903	1.23098	1.77706	2.93258e-05
FAM66C	0.44508	0.317025	0.624859	2.91865e-06
FGF14-AS2	1.46825	1.04357	2.06577	0.0274702
GNG12-AS1	2.37527	1.71437	3.29097	1.99201e-07
GRM5-AS1	0.739796	0.601362	0.910097	0.00435587
HAR1A	0.359517	0.270688	0.477495	1.60484e-12
HAR1B	0.252464	0.16753	0.380457	4.75362e-11
HAS2-AS1	1.7302	1.3652	2.19279	5.75832e-06
HCG22	1.38069	1.12085	1.70076	0.00242555
HHATL-AS1	0.513631	0.334535	0.788608	0.00232252
HTR5A-AS1	0.604517	0.445742	0.819849	0.00120493
IDH1-AS1	1.47297	1.06912	2.02936	0.0178473
INHBA-AS1	0.295319	0.202356	0.43099	2.55245e-10
JAZF1-AS1	0.644897	0.435567	0.95483	0.0284656
KBTBD11-OT1	0.591345	0.369854	0.945479	0.0282274
KRTAP5-AS1	0.681513	0.531936	0.87315	0.00242213
LIFR-AS1	0.556619	0.405536	0.763987	0.000287679
LINC00320	0.65472	0.561485	0.763436	6.52613e-08
LINC00327	2.36118	1.44046	3.87041	0.000655863
LINC00339	3.84407	2.6282	5.62243	3.89641e-12
LINC00461	0.745251	0.601583	0.923229	0.00712374
LINC00471	0.427332	0.245068	0.74515	0.00272741
LINC00476	2.19455	1.35103	3.5647	0.00149544
LINC00507	0.685394	0.514924	0.9123	0.00962461
LINC00599	0.63648	0.54758	0.739814	3.95694e-09
LINC00621	0.55953	0.336386	0.930698	0.0253121
LINC00641	0.391307	0.295136	0.518815	7.03692e-11
LINC00652	0.636449	0.461613	0.877503	0.00582629
LINC00662	2.85071	2.01751	4.028	2.86445e-09
LINC00663	0.565639	0.404451	0.791066	0.000870146
LINC00671	0.530657	0.310208	0.907767	0.0207098
LINC00844	0.714371	0.628022	0.812592	3.10015e-07
LINC00882	0.411917	0.314762	0.539061	1.03221e-10
LINC00943	0.626513	0.487506	0.805156	0.000259052
LINC00957	0.822939	0.682299	0.992569	0.0415533
LINC00963	1.81552	1.26877	2.59788	0.00110616
LINC01004	1.40858	1.03671	1.91384	0.0284876
LINC01018	0.630108	0.459091	0.864832	0.00425178
LINC01023	2.12932	1.61254	2.8117	9.88859e-08
LIPE-AS1	1.79522	1.37481	2.34419	1.72148e-05
LMCD1-AS1	0.580912	0.397364	0.849244	0.00505735
LOH12CR2	0.553327	0.377404	0.811255	0.00243413
LRP4-AS1	0.501836	0.320644	0.78542	0.00255458
LY86-AS1	0.714375	0.561005	0.909675	0.00637775
MAMDC2-AS1	2.9991	1.7117	5.25476	0.000123851
MAPKAPK5-AS1	0.554683	0.334074	0.920972	0.0227149
MIR137HG	0.617336	0.418408	0.910842	0.0150763
MIR155HG	2.28166	1.63658	3.18101	1.14154e-06
MIR7-3HG	0.638371	0.537022	0.758847	3.6093e-07
NEAT1	1.46852	1.24327	1.73458	6.09951e-06
NNT-AS1	0.49549	0.35179	0.697889	5.86321e-05
OIP5-AS1	0.43407	0.296969	0.634466	1.63827e-05
OXCT1-AS1	0.65793	0.485123	0.892292	0.00708064
PART1	0.738367	0.592671	0.919881	0.00683809
PAXIP1-AS2	1.58316	1.19864	2.09104	0.00121112
PCED1B-AS1	1.77906	1.46474	2.16084	6.32896e-09
PINK1-AS	6.34083	3.95145	10.175	1.93907e-14
PRKAG2-AS1	0.707152	0.548379	0.911895	0.00756553
PTOV1-AS1	3.47466	2.32567	5.19131	1.20024e-09
RAP2C-AS1	0.548317	0.318344	0.944425	0.0303053
RFPL1S	0.609663	0.515033	0.721681	8.92516e-09
RNF139-AS1	1.58062	1.00688	2.4813	0.0466192
RNF144A-AS1	0.729592	0.55842	0.953234	0.0208301
SATB2-AS1	0.649684	0.433477	0.97373	0.0367161
SDCBP2-AS1	1.69048	1.04924	2.72362	0.0309674
SH3BP5-AS1	2.04889	1.52895	2.74564	1.56397e-06
SLC25A21-AS1	0.542246	0.442271	0.664821	3.9544e-09
SLC25A5-AS1	0.408109	0.285961	0.582432	7.86758e-07
SLC26A4-AS1	0.778826	0.670999	0.903982	0.00101035
SMARCA5-AS1	1.33328	1.03005	1.72576	0.0288981
SNAI3-AS1	0.297167	0.188264	0.469066	1.88313e-07
SNHG9	1.96702	1.52053	2.54463	2.60406e-07
SPATA41	0.552498	0.320085	0.953666	0.0331464
ST7-OT4	1.60148	1.09949	2.33267	0.0141172
STXBP5-AS1	0.452605	0.318463	0.643249	9.86435e-06
THAP9-AS1	1.87532	1.28324	2.74056	0.00116072
TMCC1-AS1	0.630835	0.459135	0.866746	0.00448013
TMEM254-AS1	0.48823	0.351636	0.677884	1.85412e-05
TP53TG1	2.27279	1.57404	3.28174	1.18549e-05
TRAF3IP2-AS1	0.684833	0.49075	0.955671	0.0259713
TRAM2-AS1	0.644187	0.443323	0.93606	0.0210815
TRHDE-AS1	0.478346	0.347245	0.658943	6.41123e-06
UBL7-AS1	2.03686	1.22753	3.37982	0.00589839
UGDH-AS1	2.09695	1.06147	4.14255	0.0330306
VIM-AS1	4.76144	3.13419	7.23353	2.58979e-13
WAC-AS1	0.411652	0.281302	0.602402	4.9015e-06
WARS2-IT1	2.83697	2.08239	3.86498	3.86132e-11
WDFY3-AS2	0.502009	0.388647	0.648436	1.31154e-07
WEE2-AS1	1.54682	1.10682	2.16173	0.0106413
WNT5A-AS1	1.73638	1.33524	2.25803	3.83686e-05
ZNF503-AS2	1.7628	1.18513	2.62203	0.00513508
ZRANB2-AS2	1.94808	1.30887	2.89946	0.00101431
